# Supplementary material for: In Utero Fetal Weight in Pigs Is Regulated by microRNAs and Their Target Genes
Source: Genes (Basel). 2021 Aug 19;12(8):1264. doi: 10.3390/genes12081264 (PMC8393551; doi:10.3390/genes12081264)
Supplement: Supplementary file 1 [file genes-12-01264-s001.zip › Table S4.xlsx]

## Sheet: Enriched KEGGs
Table S4a
Functionally annotated KEGG pathway network generated by ClueGO showed that genes significantly correlated to fetal weight enriched 110 KEGG pathways
ID	Term	P Value	% Associated Genes	Nr. Genes	Associated Genes Found
KEGG:04014	Ras signaling pathway	0.00922948	9.82906	23	[AKT3, CALML4, FGF2, FGF9, HGF, IGF1R, INSR, KRAS, LOC100511937, MAPK8, MET, NF1, NGFR, NTRK2, PIK3R1, PLA2G4A, PTPN11, RASA2, RASGRP1, RASSF5, REL, SOS2, TBK1]
KEGG:04218	Cellular senescence	0.00013952	13.7255	21	[AKT3, ATM, ATR, CALML4, CCNE1, CHEK1, ITPR2, KRAS, LIN54, LOC100511937, MDM2, MRE11, PIK3R1, PPP1CB, PPP3CA, RASSF5, SIRT1, SMAD2, TGFB2, TGFBR1, TRPM7]
KEGG:04020	Calcium signaling pathway	0.0492916	8.60656	21	[ADCY2, ASPH, ATP2A1, CALML4, CAMK1D, CASQ1, EDNRB, FGF2, FGF9, HGF, ITPR2, MET, NTRK2, P2RX3, P2RX5, PLCB1, PLCB4, PPP3CA, RET, RYR3, STIM1]
KEGG:04915	Estrogen signaling pathway	0.000489903	13.5338	18	[ADCY2, AKT3, BCL2, CALML4, CREB1, CREB5, FKBP5, GNAI3, HSP90B1, ITPR2, KRAS, LOC100511937, NCOA1, NCOA2, PIK3R1, PLCB1, PLCB4, SOS2]
KEGG:04910	Insulin signaling pathway	0.000977036	13.2353	18	[AKT3, BRAF, CALML4, CRK, FASN, GYS1, INSR, IRS2, KRAS, LOC100511937, MAPK8, PCK1, PIK3R1, PPARGC1A, PPP1CB, PPP1R3C, PRKAA1, SOS2]
KEGG:04922	Glucagon signaling pathway	4.6568e-05	16.8317	17	[ADCY2, AKT3, CALML4, CPT1A, CREB1, CREB5, GYS1, ITPR2, PCK1, PGAM2, PLCB1, PLCB4, PPARGC1A, PPP3CA, PPP4R3A, PRKAA1, SIRT1]
KEGG:04928	Parathyroid hormone synthesis, secretion and action	0.000803279	14.2857	15	[ADCY2, BCL2, BRAF, CREB1, CREB5, GNA13, GNAI3, ITPR2, MEF2A, MEF2C, MMP16, PLCB1, PLCB4, RXRG, SLC9A3R1]
KEGG:04935	Growth hormone synthesis, secretion and action	0.00333396	12.931	15	[ADCY2, AKT3, CREB1, CREB5, CRK, GNAI3, IRS2, ITPR2, KRAS, LOC100511937, MAPK8, PIK3R1, PLCB1, PLCB4, SOS2]
KEGG:04550	Signaling pathways regulating pluripotency of stem cells	0.0413427	9.85915	14	[AKT3, BMI1, BMPR1A, FGF2, IGF1R, INHBA, KLF4, KRAS, LOC100511937, NANOG, PIK3R1, SMAD2, SMAD9, ZFHX3]
KEGG:04918	Thyroid hormone synthesis	0.00779377	13.6986	10	[ADCY2, ATP1B4, CREB1, CREB5, FXYD2, HSP90B1, ITPR2, LRP2, PLCB1, PLCB4]
KEGG:04010	MAPK signaling pathway	4.18605e-05	11.8056	34	[AKT3, BRAF, CACNB2, CASP3, CRK, ELK4, FGF2, FGF9, HGF, IGF1R, IL1RAP, INSR, KRAS, MAP3K2, MAP3K5, MAP3K7, MAPK8, MAPKAPK5, MEF2C, MET, NF1, NGFR, NTRK2, PLA2G4A, PPM1A, PPM1B, PPP3CA, RASA2, RASGRP1, SOS2, TAB2, TAOK1, TGFB2, TGFBR1]
KEGG:04151	PI3K-Akt signaling pathway	0.0121786	8.93372	31	[AKT3, BCL2, CCNE1, CREB1, CREB5, DDIT4, FGF2, FGF9, GYS1, HGF, HSP90B1, IGF1R, INSR, ITGA2, ITGA4, ITGAV, ITGB1, ITGB8, KRAS, LAMA2, LOC100511937, MDM2, MET, NGFR, NTRK2, PCK1, PIK3R1, PKN2, PPP2R3C, PRKAA1, SOS2]
KEGG:04931	Insulin resistance	4.13758e-05	16.3636	18	[AKT3, CPT1A, CREB1, CREB5, GFPT1, GYS1, INSR, IRS2, LOC100511937, MAPK8, OGA, PCK1, PIK3R1, PPARGC1A, PPP1CB, PPP1R3C, PRKAA1, PTPN11]
KEGG:04925	Aldosterone synthesis and secretion	0.0191212	11.9565	11	[ADCY2, ATP1B4, CALML4, CAMK1D, CREB1, CREB5, ITPR2, LDLR, PLCB1, PLCB4, PRKD3]
KEGG:04115	p53 signaling pathway	0.00779377	13.6986	10	[ATM, ATR, BCL2, CASP3, CCNE1, CHEK1, GORAB, MDM2, MDM4, RRM2]
KEGG:04140	Autophagy	1.45711e-05	15.493	22	[AKT3, ATG12, ATG14, ATG4C, BCL2, DDIT4, HIF1A, IGF1R, IRS2, KRAS, LAMP2, LOC100511937, MAP3K7, MAPK8, PIK3C3, PIK3R1, PRKAA1, RB1CC1, RRAGD, STX17, TBK1, TP53INP2]
KEGG:05200	Pathways in cancer	0.000603282	9.29791	49	[ADCY2, AKT3, APPL1, ARHGEF12, BCL2, BRAF, CALML4, CASP3, CCNE1, CDH1, CRK, CUL2, EDNRB, EGLN1, ELOB, EML4, FGF2, FGF9, GNA13, GNAI3, GSTO1, HGF, HIF1A, HSP90B1, IGF1R, ITGA2, ITGAV, ITGB1, KRAS, LAMA2, LOC100511937, MAPK8, MDM2, MET, NCOA1, NOTCH2, PIK3R1, PLCB1, PLCB4, RASGRP1, RASSF5, RET, RXRG, SMAD2, SOS2, TGFB2, TGFBR1, TRAF5, XIAP]
KEGG:05168	Herpes simplex virus 1 infection	0.024636	8.52273	30	[AKT3, BCL2, CASP3, CD74, EIF2AK2, HCFC2, LOC100154415, LOC100511937, LOC102167697, MAP3K7, NECTIN1, PIK3R1, PPP1CB, PTPN11, RBAK, SRPK1, TAB2, TAPBP, TBK1, TRAF5, ZFP1, ZNF140, ZNF184, ZNF23, ZNF248, ZNF25, ZNF383, ZNF484, ZNF605, ZNF674]
KEGG:05010	Alzheimer disease	0.0492894	8.13008	30	[AKT3, ATG14, ATP2A1, BRAF, CALML4, CASP3, COX7C, DKK2, EIF2AK2, INSR, IRS2, ITPR2, KRAS, LOC100511937, MAP3K5, MAPK8, PIK3C3, PIK3R1, PLCB1, PLCB4, PPP3CA, PSMA2, PSMB2, PSMB3, PSMC4, RB1CC1, RYR3, TUBA1A, TUBA4A, TUBB2B]
KEGG:04144	Endocytosis	0.000631948	11.157	27	[ACAP2, ACTR2, ACTR3, AP2M1, ARFGAP3, ARFGEF1, ARFGEF2, CAPZA2, CLTC, DNM3, IGF1R, LDLR, LOC100522401, MDM2, PDCD6IP, RAB11FIP2, RUFY2, SMAD2, SNX2, SNX4, SPART, STAM2, TGFBR1, VPS36, VPS37A, VPS4B, WASL]
KEGG:05165	Human papillomavirus infection	0.0503722	8.23171	27	[AKT3, ATM, ATR, CASP3, CCNE1, CREB1, CREB5, DLG1, EIF2AK2, ITGA2, ITGA4, ITGAV, ITGB1, ITGB8, KRAS, LAMA2, LOC100511937, MAML2, MDM2, MPP5, NOTCH2, PIK3R1, PPP2R3C, RBPJ, SLC9A3R1, SOS2, TBK1]
KEGG:04810	Regulation of actin cytoskeleton	0.000268682	11.9816	26	[ACTR2, ACTR3, ARHGEF12, BRAF, CFL1, CRK, DIAPH2, DIAPH3, ENAH, FGF2, FGF9, GNA13, ITGA2, ITGA4, ITGAV, ITGB1, ITGB8, KRAS, LOC100511937, MYL9, NCKAP1, PIK3R1, PPP1CB, RDX, SOS2, WASL]
KEGG:05206	MicroRNAs in cancer	0.00663256	9.73783	26	[ATM, BCL2, BMI1, CASP3, CCNE1, CRK, DDIT4, FOXP1, GLS, HMGA2, IRS2, KRAS, LOC100511937, MDM2, MDM4, MET, MMP16, NOTCH2, PDCD4, PIK3R1, RDX, SIRT1, SOS2, TGFB2, ZEB1, ZEB2]
KEGG:05205	Proteoglycans in cancer	0.000304421	12.1951	25	[AKT3, ARHGEF12, BRAF, CASP3, FGF2, HGF, HIF1A, IGF1R, ITGA2, ITGAV, ITGB1, ITPR2, KRAS, LOC100511937, MDM2, MET, NANOG, PDCD4, PIK3R1, PPP1CB, PTPN11, RDX, SMAD2, SOS2, TGFB2]
KEGG:04015	Rap1 signaling pathway	0.000462903	11.7371	25	[ADCY2, AKT3, BRAF, CALML4, CDH1, CNR1, CRK, ENAH, FGF2, FGF9, GNAI3, HGF, IGF1R, INSR, ITGB1, KRAS, LOC100511937, MET, NGFR, PIK3R1, PLCB1, PLCB4, PRKD3, RAPGEF4, RASSF5]
KEGG:05132	Salmonella infection	0.00546901	9.92064	25	[ACBD3, ACTR2, ACTR3, AKT3, BCL2, CASP3, DYNC1LI1, DYNC1LI2, DYNC2H1, DYNLL2, DYNLT1, HSP90B1, MAP3K7, MAPK8, MYL9, MYO6, NCKAP1, PIK3C2A, PIK3C3, SNX18, TAB2, TUBA1A, TUBA4A, TUBB2B, WASL]
KEGG:04022	cGMP-PKG signaling pathway	6.43044e-05	13.7725	23	[ADCY2, AKT3, ATP1B4, ATP2A1, CALML4, CREB1, CREB5, EDNRB, FXYD2, GNA13, GNAI3, INSR, IRS2, ITPR2, MEF2A, MEF2C, MRVI1, MYL9, NPPC, PLCB1, PLCB4, PPP1CB, PPP3CA]
KEGG:05170	Human immunodeficiency virus 1 infection	0.00417275	10.5505	23	[AKT3, AP1S2, ATM, ATR, BCL2, CALML4, CASP3, CFL1, CHEK1, CRK, ELOB, GNAI3, ITPR2, KRAS, LOC100511937, MAP3K7, MAPK8, PIK3R1, PPP3CA, TAB2, TAPBP, TBK1, TRAF5]
KEGG:05163	Human cytomegalovirus infection	0.00792258	10.1322	23	[ADCY2, AKT3, ARHGEF12, CALML4, CASP3, CREB1, CREB5, CRK, GNA13, GNAI3, ITGAV, ITPR2, KRAS, LOC100511937, MDM2, PIK3R1, PLCB1, PLCB4, PPP3CA, SOS2, TAPBP, TBK1, TRAF5]
KEGG:04141	Protein processing in endoplasmic reticulum	0.000232058	13.1737	22	[ATXN3, BCL2, DNAJC10, EIF2AK2, ERO1A, HERPUD1, HSP90B1, LMAN1, MAN1A1, MAN1A2, MAP3K5, MAPK8, MBTPS2, PLAA, RNF185, SEC24A, SEC63, STT3B, TRAM1, TUSC3, UBXN4, UGGT2]
KEGG:05166	Human T-cell leukemia virus 1 infection	0.0113012	9.90991	22	[ADCY2, AKT3, ATM, ATR, CCNE1, CHEK1, CREB1, CREB5, DLG1, ELK4, FDPS, KRAS, LOC100511937, MAPK8, NFYB, NRP1, PIK3R1, PPP3CA, SMAD2, TGFB2, TGFBR1, XIAP]
KEGG:05017	Spinocerebellar ataxia	7.03406e-05	14.3836	21	[AKT3, ATG14, ATP2A1, ATXN1, ATXN3, ITPR2, LOC100511937, MAP3K5, MAPK8, PDYN, PIK3C3, PIK3R1, PLCB1, PLCB4, PSMA2, PSMB2, PSMB3, PSMC4, PUM2, RB1CC1, RBPJ]
KEGG:04152	AMPK signaling pathway	1.33994e-05	16.5289	20	[AKT3, CAB39, CPT1A, CREB1, CREB5, FASN, GYS1, IGF1R, INSR, IRS2, LEPR, LOC100511937, MAP3K7, PCK1, PIK3R1, PPARGC1A, PPP2R3C, PRKAA1, SCD, SIRT1]
KEGG:05202	Transcriptional misregulation in cancer	0.00525105	10.8696	20	[ATM, BMI1, BMP2K, CCNT2, ELK4, ERG, ETV1, EWSR1, FUT8, HMGA2, IGF1R, KDM6A, MDM2, MEF2C, MET, NGFR, REL, RXRG, SS18, ZEB1]
KEGG:04510	Focal adhesion	0.0124036	10	20	[AKT3, BCL2, BRAF, CRK, HGF, IGF1R, ITGA2, ITGA4, ITGAV, ITGB1, ITGB8, LAMA2, LOC100511937, MAPK8, MET, MYL9, PIK3R1, PPP1CB, SOS2, XIAP]
KEGG:05207	Chemical carcinogenesis	0.0131937	9.90099	20	[ADCY2, AKT3, BCL2, CHRNA3, CREB1, CREB5, FGF2, FGF9, GNAI3, GSTO1, HSP90B1, KLF4, KPNA5, KRAS, LOC100511937, NOTCH2, PIK3R1, RXRG, SOS2, XIAP]
KEGG:05417	Lipid and atherosclerosis	0.0349628	9.25926	20	[ABCA1, AKT3, BCL2, CALML4, CASP3, ERO1A, HSP90B1, KRAS, LDLR, LOC100511937, MAP3K5, MAP3K7, MAPK8, PIK3R1, PLCB1, PLCB4, PPP3CA, RXRG, TAB2, TBK1]
KEGG:04919	Thyroid hormone signaling pathway	4.08195e-05	15.8333	19	[AKT3, ATP1B4, ATP2A1, FXYD2, HIF1A, ITGAV, KRAS, LOC100511937, MDM2, MED12L, MED13, NCOA1, NCOA2, NOTCH2, PIK3R1, PLCB1, PLCB4, RXRG, THRA]
KEGG:04360	Axon guidance	0.00887126	10.4396	19	[ARHGEF12, CFL1, EFNB1, ENAH, EPHA7, GNAI3, ITGB1, KRAS, LOC100511937, MET, MYL9, NRP1, PIK3R1, PPP3CA, PTPN11, RYK, SEMA3D, SEMA6B, TRPC1]
KEGG:04068	FoxO signaling pathway	0.000335597	13.9535	18	[AKT3, ATG12, ATM, BRAF, IGF1R, INSR, IRS2, KRAS, LOC100511937, MAPK8, MDM2, PCK1, PIK3R1, PRKAA1, SIRT1, SOS2, TGFB2, TGFBR1]
KEGG:04371	Apelin signaling pathway	0.00101709	13.1387	18	[ADCY2, AKT3, CALML4, CDH1, GNA13, GNAI3, ITPR2, KRAS, MEF2A, MEF2C, PIK3C3, PLCB1, PLCB4, PPARGC1A, PRKAA1, RYR3, SMAD2, TGFBR1]
KEGG:05161	Hepatitis B	0.00953429	10.8434	18	[AKT3, BCL2, BRAF, CASP3, CCNE1, CREB1, CREB5, DDX3X, KRAS, LOC100511937, MAP3K7, MAPK8, PIK3R1, SOS2, TAB2, TBK1, TGFB2, TGFBR1]
KEGG:05203	Viral carcinogenesis	0.0378523	9.375	18	[CASP3, CCNE1, CHEK1, CREB1, CREB5, DDX3X, DLG1, EIF2AK2, GTF2H2, HDAC9, KRAS, LOC100511937, MDM2, PIK3R1, RASA2, RBPJ, REL, TRAF5]
KEGG:04261	Adrenergic signaling in cardiomyocytes	0.00519666	11.8056	17	[ADCY2, AKT3, ATP1B4, ATP2A1, BCL2, CACNB2, CALML4, CREB1, CREB5, FXYD2, GNAI3, PLCB1, PLCB4, PPP1CB, PPP2R3C, RAPGEF4, SCN7A]
KEGG:05226	Gastric cancer	0.0060599	11.4094	17	[AKT3, BCL2, BRAF, CCNE1, CDH1, FGF2, FGF9, HGF, KRAS, LOC100511937, MET, PIK3R1, RXRG, SMAD2, SOS2, TGFB2, TGFBR1]
KEGG:04611	Platelet activation	0.00116683	13.3333	16	[ADCY2, AKT3, ARHGEF12, GNA13, GNAI3, ITGA2, ITGB1, ITPR2, LOC100511937, PIK3R1, PLA2G4A, PLCB1, PLCB4, PPP1CB, RASGRP1, STIM1]
KEGG:05418	Fluid shear stress and atherosclerosis	0.00772644	11.5942	16	[AKT3, BCL2, BMPR1A, CALML4, GSTO1, HSP90B1, ITGAV, LOC100511937, MAP3K5, MAP3K7, MAPK8, MEF2A, MEF2C, NPPC, PIK3R1, PRKAA1]
KEGG:04120	Ubiquitin mediated proteolysis	0.00875706	11.2676	16	[BIRC6, CUL2, ELOB, FANCL, FBXO4, HERC4, KLHL9, MDM2, PIAS1, RHOBTB2, TRIM37, UBA3, UBA6, UBE2K, UBE4A, XIAP]
KEGG:04921	Oxytocin signaling pathway	0.0112139	10.8108	16	[ADCY2, CACNB2, CALML4, CAMK1D, GNAI3, ITPR2, KRAS, MEF2C, MYL9, PLA2G4A, PLCB1, PLCB4, PPP1CB, PPP3CA, PRKAA1, RYR3]
KEGG:05225	Hepatocellular carcinoma	0.0373467	9.81595	16	[AKT3, ARID1B, BRAF, BRD7, GSTO1, HGF, IGF1R, KRAS, LOC100511937, MET, PBRM1, PIK3R1, SMAD2, SOS2, TGFB2, TGFBR1]
KEGG:05211	Renal cell carcinoma	4.45056e-06	22.0588	15	[AKT3, BRAF, CRK, CUL2, EGLN1, ELOB, HGF, HIF1A, KRAS, LOC100511937, MET, PIK3R1, PTPN11, SOS2, TGFB2]
KEGG:04211	Longevity regulating pathway	0.000127108	16.8539	15	[ADCY2, AKT3, APPL1, CREB1, CREB5, IGF1R, INSR, IRS2, KRAS, LOC100511937, PIK3R1, PPARGC1A, PRKAA1, RB1CC1, SIRT1]
KEGG:05215	Prostate cancer	0.000302059	15.625	15	[AKT3, BCL2, BRAF, CCNE1, CREB1, CREB5, ERG, HSP90B1, IGF1R, KRAS, LOC100511937, MDM2, PIK3R1, SOS2, ZEB1]
KEGG:04722	Neurotrophin signaling pathway	0.0037982	12.605	15	[AKT3, BCL2, BRAF, CALML4, CRK, KIDINS220, KRAS, LOC100511937, MAP3K5, MAPK8, NGFR, NTRK2, PIK3R1, PTPN11, SOS2]
KEGG:04926	Relaxin signaling pathway	0.00670825	11.6279	15	[ADCY2, AKT3, CREB1, CREB5, EDNRB, GNAI3, KRAS, LOC100511937, MAPK8, PIK3R1, PLCB1, PLCB4, SMAD2, SOS2, TGFBR1]
KEGG:04210	Apoptosis	0.0130965	11.0294	15	[AKT3, ATM, BCL2, CASP3, ITPR2, KRAS, LOC100511937, MAP3K5, MAPK8, PIK3R1, PTPN13, SEPT4, TUBA1A, TUBA4A, XIAP]
KEGG:05135	Yersinia infection	0.0167696	10.5634	15	[ACTR2, ACTR3, AKT3, ARHGEF12, CRK, ITGA4, ITGB1, LOC100511937, MAP3K7, MAPK8, PIK3R1, PKN2, TAB2, TBK1, WASL]
KEGG:04072	Phospholipase D signaling pathway	0.0295487	10.0671	15	[ADCY2, AKT3, DGKE, DNM3, GNA13, INSR, KRAS, LOC100511937, PIK3R1, PLA2G4A, PLCB1, PLCB4, PTPN11, RAPGEF4, SOS2]
KEGG:04270	Vascular smooth muscle contraction	0.0363881	10.2941	14	[ACTG2, ADCY2, ARHGEF12, BRAF, CALML4, GNA13, ITPR2, MRVI1, MYL9, NPPC, PLA2G4A, PLCB1, PLCB4, PPP1CB]
KEGG:04540	Gap junction	0.000925004	15.2941	13	[ADCY2, GJA1, GJD2, GNAI3, ITPR2, KRAS, MAP3K2, PLCB1, PLCB4, SOS2, TUBA1A, TUBA4A, TUBB2B]
KEGG:05210	Colorectal cancer	0.00143143	14.6067	13	[AKT3, APPL1, BCL2, BRAF, CASP3, KRAS, LOC100511937, MAPK8, PIK3R1, SMAD2, SOS2, TGFB2, TGFBR1]
KEGG:05222	Small cell lung cancer	0.00236901	13.8298	13	[AKT3, BCL2, CASP3, CCNE1, ITGA2, ITGAV, ITGB1, LAMA2, LOC100511937, PIK3R1, RXRG, TRAF5, XIAP]
KEGG:04725	Cholinergic synapse	0.0126852	11.5044	13	[ADCY2, AKT3, BCL2, CHRNA3, CREB1, CREB5, GNAI3, ITPR2, KRAS, LOC100511937, PIK3R1, PLCB1, PLCB4]
KEGG:04071	Sphingolipid signaling pathway	0.0233393	11.1111	13	[AKT3, BCL2, GNA13, GNAI3, KRAS, LOC100511937, MAP3K5, MAPK8, PIK3R1, PLCB1, PLCB4, PPP2R3C, SMPD1]
KEGG:04728	Dopaminergic synapse	0.0509385	10.0775	13	[AKT3, CALML4, CLOCK, CREB1, CREB5, GNAI3, ITPR2, MAPK8, PLCB1, PLCB4, PPP1CB, PPP2R3C, PPP3CA]
KEGG:05218	Melanoma	0.000441	17.3913	12	[AKT3, BRAF, CDH1, FGF2, FGF9, HGF, IGF1R, KRAS, LOC100511937, MDM2, MET, PIK3R1]
KEGG:05223	Non-small cell lung cancer	0.000505463	17.1429	12	[AKT3, BRAF, EML4, HGF, KRAS, LOC100511937, MET, PIK3R1, RASSF5, RET, RXRG, SOS2]
KEGG:03320	PPAR signaling pathway	0.00136638	15.3846	12	[ACADL, ACADM, ACSL4, CPT1A, DBI, EHHADH, FABP3, FABP4, PCK1, RXRG, SCD, SCP2]
KEGG:04933	AGE-RAGE signaling pathway in diabetic complications	0.0135357	12	12	[AKT3, BCL2, CASP3, KRAS, LOC100511937, MAPK8, PIK3R1, PLCB1, PLCB4, SMAD2, TGFB2, TGFBR1]
KEGG:05145	Toxoplasmosis	0.0185327	11.3208	12	[AKT3, BCL2, CASP3, GNAI3, ITGB1, LAMA2, LDLR, MAP3K7, MAPK8, TAB2, TGFB2, XIAP]
KEGG:00310	Lysine degradation	0.00073182	17.4603	11	[ACAT2, ALDH2, ALDH7A1, ASH1L, DLD, EHHADH, KMT2C, KMT2E, NSD3, PLOD2, SUV39H2]
KEGG:04920	Adipocytokine signaling pathway	0.00226646	15.2778	11	[ACSL4, AKT3, CPT1A, IRS2, LEPR, MAPK8, PCK1, PPARGC1A, PRKAA1, PTPN11, RXRG]
KEGG:05220	Chronic myeloid leukemia	0.0031521	14.6667	11	[AKT3, BRAF, CRK, KRAS, LOC100511937, MDM2, PIK3R1, PTPN11, SOS2, TGFB2, TGFBR1]
KEGG:05412	Arrhythmogenic right ventricular cardiomyopathy	0.00350246	14.4737	11	[ATP2A1, CACNB2, CDH2, GJA1, ITGA2, ITGA4, ITGAV, ITGB1, ITGB8, LAMA2, SGCA]
KEGG:05100	Bacterial invasion of epithelial cells	0.00388334	14.2857	11	[ACTR2, ACTR3, CDH1, CLTC, CRK, DNM3, ITGB1, LOC100511937, MET, PIK3R1, WASL]
KEGG:05410	Hypertrophic cardiomyopathy	0.0175877	12.2222	11	[ATP2A1, CACNB2, ITGA2, ITGA4, ITGAV, ITGB1, ITGB8, LAMA2, PRKAA1, SGCA, TGFB2]
KEGG:03015	mRNA surveillance pathway	0.0183153	12.0879	11	[CPSF2, CPSF6, HBS1L, MSI2, PAPOLA, PAPOLG, PPP1CB, PPP2R3C, RNGTT, RNMT, SMG1]
KEGG:05414	Dilated cardiomyopathy	0.0220212	11.5789	11	[ADCY2, ATP2A1, CACNB2, ITGA2, ITGA4, ITGAV, ITGB1, ITGB8, LAMA2, SGCA, TGFB2]
KEGG:04070	Phosphatidylinositol signaling system	0.0220212	11.5789	11	[CALML4, DGKE, INPP4B, IPMK, ITPR2, LOC100511937, PIK3C2A, PIK3C3, PIK3R1, PLCB1, PLCB4]
KEGG:04625	C-type lectin receptor signaling pathway	0.0494536	10.5769	11	[AKT3, ARHGEF12, CALML4, ITPR2, KRAS, LOC100511937, MAPK8, MDM2, PIK3R1, PPP3CA, PTPN11]
KEGG:04660	T cell receptor signaling pathway	0.0536356	10.2804	11	[AKT3, DLG1, KRAS, LOC100511937, MAP3K7, MAPK8, PIK3R1, PPP3CA, RASGRP1, SOS2, TEC]
KEGG:04213	Longevity regulating pathway	0.00207432	16.3934	10	[ADCY2, AKT3, IGF1R, INSR, IRS2, KRAS, LOC100511937, PIK3R1, PRKAA1, SIRT1]
KEGG:05230	Central carbon metabolism in cancer	0.00421017	14.9254	10	[AKT3, GLS, HIF1A, KRAS, LOC100511937, MET, PDK1, PGAM2, PIK3R1, RET]
KEGG:05214	Glioma	0.00578824	14.2857	10	[AKT3, BRAF, CALML4, CAMK1D, IGF1R, KRAS, LOC100511937, MDM2, PIK3R1, SOS2]
KEGG:04912	GnRH signaling pathway	0.0340254	11.236	10	[ADCY2, CALML4, ITPR2, KRAS, MAP3K2, MAPK8, PLA2G4A, PLCB1, PLCB4, SOS2]
KEGG:04730	Long-term depression	0.00561133	15.2542	9	[BRAF, GNA13, GNAI3, IGF1R, ITPR2, KRAS, PLA2G4A, PLCB1, PLCB4]
KEGG:04924	Renin secretion	0.0153761	13.0435	9	[ADCYAP1R1, CALML4, CLCA1, CREB1, GNAI3, ITPR2, PLCB1, PLCB4, PPP3CA]
KEGG:05212	Pancreatic cancer	0.0364604	12.1622	9	[AKT3, BRAF, KRAS, LOC100511937, MAPK8, PIK3R1, SMAD2, TGFB2, TGFBR1]
KEGG:03008	Ribosome biogenesis in eukaryotes	0.0420193	11.5385	9	[BMS1, GNL2, NVL, RPP30, SPATA5, UTP15, WDR43, WDR75, XRN1]
KEGG:04012	ErbB signaling pathway	0.0549118	10.7143	9	[AKT3, BRAF, CRK, KRAS, LOC100511937, MAPK8, NRG3, PIK3R1, SOS2]
KEGG:00071	Fatty acid degradation	0.00252324	18.6047	8	[ACADL, ACADM, ACAT2, ACSL4, ALDH2, ALDH7A1, CPT1A, EHHADH]
KEGG:04973	Carbohydrate digestion and absorption	0.00448609	17.0213	8	[AKT3, ATP1B4, FXYD2, LOC100511937, PIK3R1, PLCB1, PLCB4, SLC37A4]
KEGG:00510	N-Glycan biosynthesis	0.00660209	16	8	[ALG5, DPM1, FUT8, MAN1A1, MAN1A2, MGAT4A, STT3B, TUSC3]
KEGG:04923	Regulation of lipolysis in adipocytes	0.0116998	14.5455	8	[ADCY2, AKT3, FABP4, GNAI3, INSR, IRS2, LOC100511937, PIK3R1]
KEGG:04929	GnRH secretion	0.027363	12.5	8	[AKT3, ITPR2, KRAS, LOC100511937, PIK3R1, PLCB1, PLCB4, TRPC1]
KEGG:04720	Long-term potentiation	0.0297183	12.3077	8	[BRAF, CALML4, ITPR2, KRAS, PLCB1, PLCB4, PPP1CB, PPP3CA]
KEGG:04215	Apoptosis	0.00303501	20	7	[BCL2, BIRC6, CASP3, MAPK8, NGFR, SEPT4, XIAP]
KEGG:00513	Various types of N-glycan biosynthesis	0.00658896	17.5	7	[FUT8, MAN1A1, MAN1A2, MGAT4A, ST3GAL3, STT3B, TUSC3]
KEGG:04961	Endocrine and other factor-regulated calcium reabsorption	0.0217301	14	7	[AP2M1, ATP1B4, CLTC, DNM3, FXYD2, PLCB1, PLCB4]
KEGG:00280	Valine, leucine and isoleucine degradation	0.026431	13.4615	7	[ACADM, ACAT2, ALDH2, ALDH7A1, AUH, DLD, EHHADH]
KEGG:05213	Endometrial cancer	0.0445493	12.069	7	[AKT3, BRAF, CDH1, KRAS, LOC100511937, PIK3R1, SOS2]
KEGG:04960	Aldosterone-regulated sodium reabsorption	0.0167395	16.2162	6	[ATP1B4, FXYD2, INSR, KRAS, LOC100511937, PIK3R1]
KEGG:04962	Vasopressin-regulated water reabsorption	0.033045	13.9535	6	[CREB1, CREB5, DYNC1LI1, DYNC1LI2, DYNC2H1, DYNLL2]
KEGG:00620	Pyruvate metabolism	0.033045	13.9535	6	[ACAT2, AKR1A1, ALDH2, ALDH7A1, DLD, PCK1]
KEGG:04392	Hippo signaling pathway	0.0191108	17.8571	5	[FAT4, LATS1, TEAD4, WWTR1, YAP1]
KEGG:04710	Circadian rhythm	0.0287636	16.129	5	[CLOCK, CREB1, CRY1, FBXL3, PRKAA1]
KEGG:05216	Thyroid cancer	0.0507414	13.8889	5	[BRAF, CDH1, KRAS, RET, RXRG]
KEGG:04964	Proximal tubule bicarbonate reclamation	0.0331134	18.1818	4	[ATP1B4, FXYD2, GLS, PCK1]
KEGG:00053	Ascorbate and aldarate metabolism	0.0440249	16.6667	4	[AKR1A1, ALDH2, ALDH7A1, UGDH]
KEGG:00040	Pentose and glucuronate interconversions	0.0501485	16	4	[AKR1A1, AKR1B1, RPE, UGDH]

## Sheet: Enriched BPs
Table S4b
The gene ontology enrichment analysis showed that fetal weight-correlated genes were significantly enriched 393 biological processes
ID	Term	P Value	% Associated Genes	Nr. Genes	Associated Genes Found
GO:0007179	transforming growth factor beta receptor signaling pathway	2.20047e-06	17.7215	28	[ADAM9, APPL1, ASPN, CD109, FBN1, FUT8, IL17RD, ING2, ITGB8, LATS1, LEMD3, LOX, MPP5, PPM1A, SDCBP, SIRT1, SMAD2, SMAD9, SPRED1, TGFB2, TGFBR1, TGFBR3, TRIM33, TWSG1, USP15, USP9X, ZEB1, ZEB2]
GO:0048009	insulin-like growth factor receptor signaling pathway	0.00807023	22.2222	6	[AKR1B1, BMP5, IGF1R, IGFBP5, PIK3R1, PLCB1]
GO:0055023	positive regulation of cardiac muscle tissue growth	0.0241587	23.5294	4	[BMPR1A, MEF2C, RBPJ, YAP1]
GO:0043535	regulation of blood vessel endothelial cell migration	0.0033422	16.4384	12	[AKT3, HDAC9, HIF1A, KLF4, MEF2C, MEOX2, NF1, NRP1, PDCD10, PIK3C2A, SIRT1, SPRED1]
GO:0048699	generation of neurons	0.00260777	9.0411	99	[ACSL4, AHI1, BHLHB9, BMP5, BMPR1A, BRAF, CAMK1D, CAMSAP2, CASP3, CDH11, CDH2, CDKL5, CNR1, CNTN1, CRABP2, CREB1, CRK, DCLK1, DOK5, DYNC2H1, EDNRB, EFNB1, ENAH, EPHA7, ETV1, EXT1, FLRT3, FRYL, GPM6A, GPM6B, HIF1A, HOOK3, IGSF10, INHBA, ITGB1, ITSN2, KLF4, LAMA2, LDLR, LGI1, LRP2, LZTS1, MEF2A, MEF2C, MET, MFSD8, MPP5, MYO6, NANOS1, NCKAP1, NCOA1, NFIB, NGFR, NLGN1, NPPC, NRG3, NRP1, NTRK2, OPHN1,…
GO:0060840	artery development	0.00263368	16.9014	12	[ADAMTS6, AKT3, BMPR1A, HECTD1, LDLR, LOX, LRP2, NGFR, NRP1, RBPJ, STRA6, TGFBR1]
GO:0002042	cell migration involved in sprouting angiogenesis	0.00371413	19.1489	9	[AKT3, HDAC9, ITGB1, KLF4, MEOX2, NRP1, PDCD10, PIK3C2A, SPRED1]
GO:0016055	Wnt signaling pathway	0.0198876	10.1493	34	[ARL6, BICC1, DDX3X, DIXDC1, DKK2, EXT1, FRZB, G3BP1, IFT80, INVS, KDM6A, KLF4, LATS1, LGR5, MDFIC, PPM1A, PPM1B, PRKAA1, PYGO1, RBMS3, RBPJ, RNF146, RSPO2, RYK, SLC9A3R1, SOSTDC1, STRN, TBL1XR1, TNKS2, USP34, WWTR1, XIAP, YAP1, ZEB2]
GO:0098781	ncRNA transcription	0.0211086	16.6667	7	[ICE2, NCL, RPAP2, SNAPC1, TAF1B, USPL1, ZC3H8]
GO:0030282	bone mineralization	0.0327582	13.0435	12	[ASPN, BMP2K, BMPR1A, GPM6B, HIF1A, IFT80, LOX, MEF2C, PTN, RSPO2, SLC24A3, TXLNG]
GO:0006511	ubiquitin-dependent protein catabolic process	3.56633e-05	11.583	60	[ANKIB1, APPBP2, ASCC3, BBS7, BIRC6, CUL2, DNAJB14, DNAJC10, FBXL20, FBXL3, FBXO4, FEM1A, HACE1, HERPUD1, HSP90B1, ITCH, KLHDC1, KLHDC10, KLHL42, LATS1, LOC100154105, MAN1A1, MDM2, PELI1, PIAS1, PLAA, PPP1R11, PSMA2, PSMB3, RC3H2, RHBDD2, RLIM, RNF146, RNF150, RNF19A, RYBP, SDCBP, SIRT1, SOCS5, SPOPL, STT3B, TP53INP2, UBA6, UBE2K, UBE4A, UBR1, UBR3, UBXN4, UCHL5, USP1, USP15, USP2, USP34, USP37, …
GO:0031124	mRNA 3'-end processing	0.00188622	19.6078	10	[CPSF2, CPSF6, CTR9, DHX36, LSM11, PAPOLA, PAPOLG, VIRMA, YTHDC1, ZC3H14]
GO:0001707	mesoderm formation	0.0101405	15.625	10	[BMPR1A, GJA1, INHBA, ITGA2, ITGB1, KDM6A, NANOG, SMAD2, TGFB2, TWSG1]
GO:0044818	mitotic G2/M transition checkpoint	0.0107773	18.9189	7	[BRCC3, CHEK1, MRE11, RAD17, SYF2, TAOK1, TOPBP1]
GO:0005977	glycogen metabolic process	0.0149915	15.5172	9	[ACADM, GYS1, INSR, IRS2, LEPR, PPP1CB, PPP1R3C, RB1CC1, SLC37A4]
GO:0016071	mRNA metabolic process	4.55762e-09	13.9216	71	[AGO4, ANGEL2, ATM, CARHSP1, CDC5L, CEBPG, CNOT6, CNOT6L, CNOT7, CPSF2, CPSF6, CSDE1, CTR9, DDX1, DHX36, DHX9, EIF3E, HNRNPA2B1, HNRNPU, LSM11, LSM2, LUC7L3, MBNL1, NANOS1, NCL, NOVA1, NPM1, PAN3, PAPOLA, PAPOLG, PAXBP1, PRPF18, PRPF3, PRPF39, PRPF4B, PTBP2, PTBP3, PUM2, QKI, RBM26, RBM39, RBM41, RBM7, RBMX, RC3H2, RNGTT, RNMT, SAMD4A, SETX, SF3B1, SFPQ, SLU7, SMG1, SMU1, SON, SRPK1, STXBP3, SYF2…
GO:0007420	brain development	4.34863e-05	11.991	53	[AHI1, AKT3, ARL13B, ATM, BBS7, BMI1, BMPR1A, BPTF, CDH2, CNTN1, CREB1, CRK, DCLK1, DYNC2H1, EPHA7, EXT1, FOXP2, HIF1A, HOOK3, IMMP2L, INHBA, IRS2, ITGB1, KIF27, KRAS, LRP2, MACO1, MEIS2, MPP5, NANOS1, NFIB, NRG3, NRP1, NTRK2, OPHN1, PAFAH1B1, PCDH18, PCM1, PLCB1, PTPN11, RAB3GAP1, RBPJ, RPGRIP1L, RYK, SEMA6B, SLC1A2, SMARCA1, SPATA5, TBC1D23, TWSG1, UBA6, UCHL5, ZFHX3]
GO:0060070	canonical Wnt signaling pathway	0.01106	10.9804	28	[BICC1, DDX3X, DIXDC1, DKK2, EXT1, FRZB, G3BP1, INVS, KDM6A, KLF4, LATS1, LGR5, PPM1A, PPM1B, PYGO1, RBMS3, RBPJ, RNF146, RSPO2, SLC9A3R1, SOSTDC1, TBL1XR1, TNKS2, USP34, WWTR1, XIAP, YAP1, ZEB2]
GO:0051252	regulation of RNA metabolic process	1.44621e-09	9.34048	279	[ACTR2, ACTR3, AHI1, AKR1B1, ANGEL2, ARID1B, ARID4B, ASH1L, ASXL3, ATAD2B, ATM, ATP1B4, ATXN1, BACH1, BBS7, BBX, BMI1, BMP5, BMPR1A, BPTF, BRD7, BRWD1, BRWD3, BTAF1, CAMK1D, CARHSP1, CASK, CCNC, CCNL1, CCNT2, CDC5L, CDH1, CDK12, CDK7, CEBPG, CHEK1, CLK1, CLOCK, CMKLR1, CNOT6, CNOT6L, CNOT7, CPSF6, CREB1, CREB5, CREBL2, CREBRF, CRY1, CTR9, DDX1, DDX3X, DHX36, DHX9, DLG1, DMTF1, EBF1, EDNRB, EFCAB7…
GO:0051254	positive regulation of RNA metabolic process	4.37021e-07	10.0543	148	[ACTR2, ACTR3, AHI1, AKR1B1, ARID1B, ASH1L, ASXL3, ATAD2B, ATM, BACH1, BMP5, BMPR1A, BPTF, BRD7, CASK, CCNC, CCNT2, CDC5L, CDH1, CDK12, CDK7, CEBPG, CHEK1, CLOCK, CNOT6, CNOT6L, CNOT7, CREB1, CREB5, CREBRF, DDX3X, DHX36, DHX9, EFCAB7, EGLN1, ELF4, ELK4, ERG, ETV1, FGF2, HCFC2, HIF1A, HLTF, HNRNPU, ICE2, ING2, INHBA, JMY, KAT6B, KLF12, KLF4, KLF6, KMT2E, LOC100154415, LOC100627195, MAML2, MAP3K5, …
GO:0006366	transcription by RNA polymerase II	5.92948e-07	9.40783	197	[ACTR2, ACTR3, AHI1, AKR1B1, ARID1B, ASH1L, ASXL3, ATAD2B, ATM, ATXN1, BACH1, BBS7, BBX, BMI1, BMP5, BMPR1A, BPTF, BRD7, BRWD1, BRWD3, CASK, CCNC, CCNL1, CCNT2, CDC5L, CDK12, CDK7, CEBPG, CHEK1, CLOCK, CNOT7, CREB1, CREB5, CREBRF, CRY1, CTR9, DDX21, DDX3X, DHX36, DHX9, DLG1, DMTF1, EBF1, EDNRB, EFCAB7, EGLN1, ELF4, ELK4, ELOB, EPC2, ERG, ETV1, FGF2, FOXP1, FOXP2, GTF2H2, GTF2H5, HBP1, HDAC9, HIF1…
GO:1903508	positive regulation of nucleic acid-templated transcription	8.37806e-07	10.1017	139	[ACTR2, ACTR3, AHI1, AKR1B1, ARID1B, ASH1L, ASXL3, ATAD2B, ATM, BACH1, BMP5, BMPR1A, BPTF, BRD7, CASK, CCNC, CCNT2, CDC5L, CDH1, CDK12, CDK7, CEBPG, CHEK1, CLOCK, CNOT6, CNOT7, CREB1, CREB5, CREBRF, DDX3X, DHX36, DHX9, EFCAB7, EGLN1, ELF4, ELK4, ERG, ETV1, FGF2, HCFC2, HIF1A, HLTF, HNRNPU, ICE2, ING2, INHBA, JMY, KAT6B, KLF12, KLF4, KLF6, KMT2E, LOC100154415, LOC100627195, MAML2, MAP3K5, MBTPS2, …
GO:0045893	positive regulation of transcription, DNA-templated	8.37806e-07	10.1017	139	[ACTR2, ACTR3, AHI1, AKR1B1, ARID1B, ASH1L, ASXL3, ATAD2B, ATM, BACH1, BMP5, BMPR1A, BPTF, BRD7, CASK, CCNC, CCNT2, CDC5L, CDH1, CDK12, CDK7, CEBPG, CHEK1, CLOCK, CNOT6, CNOT7, CREB1, CREB5, CREBRF, DDX3X, DHX36, DHX9, EFCAB7, EGLN1, ELF4, ELK4, ERG, ETV1, FGF2, HCFC2, HIF1A, HLTF, HNRNPU, ICE2, ING2, INHBA, JMY, KAT6B, KLF12, KLF4, KLF6, KMT2E, LOC100154415, LOC100627195, MAML2, MAP3K5, MBTPS2, …
GO:0006397	mRNA processing	8.48272e-07	14.2012	48	[CDC5L, CPSF2, CPSF6, CTR9, DDX1, DHX36, DHX9, HNRNPA2B1, HNRNPU, LSM11, LSM2, LUC7L3, MBNL1, NCL, NOVA1, NPM1, PAN3, PAPOLA, PAPOLG, PAXBP1, PRPF18, PRPF3, PRPF39, PRPF4B, PTBP2, PTBP3, QKI, RBM26, RBM39, RBM41, RBM7, RBMX, RNGTT, RNMT, SETX, SF3B1, SFPQ, SLU7, SMU1, SON, SRPK1, STXBP3, SYF2, TIA1, TRA2A, VIRMA, YTHDC1, ZC3H14]
GO:1902680	positive regulation of RNA biosynthetic process	8.67344e-07	10.0871	139	[ACTR2, ACTR3, AHI1, AKR1B1, ARID1B, ASH1L, ASXL3, ATAD2B, ATM, BACH1, BMP5, BMPR1A, BPTF, BRD7, CASK, CCNC, CCNT2, CDC5L, CDH1, CDK12, CDK7, CEBPG, CHEK1, CLOCK, CNOT6, CNOT7, CREB1, CREB5, CREBRF, DDX3X, DHX36, DHX9, EFCAB7, EGLN1, ELF4, ELK4, ERG, ETV1, FGF2, HCFC2, HIF1A, HLTF, HNRNPU, ICE2, ING2, INHBA, JMY, KAT6B, KLF12, KLF4, KLF6, KMT2E, LOC100154415, LOC100627195, MAML2, MAP3K5, MBTPS2, …
GO:0006355	regulation of transcription, DNA-templated	1.04064e-06	8.92922	246	[ACTR2, ACTR3, AHI1, AKR1B1, ARID1B, ARID4B, ASH1L, ASXL3, ATAD2B, ATM, ATP1B4, ATXN1, BACH1, BBS7, BBX, BMI1, BMP5, BMPR1A, BPTF, BRD7, BRWD1, BRWD3, BTAF1, CAMK1D, CASK, CCNC, CCNL1, CCNT2, CDC5L, CDH1, CDK12, CDK7, CEBPG, CHEK1, CLOCK, CMKLR1, CNOT6, CNOT7, CREB1, CREB5, CREBL2, CREBRF, CRY1, CTR9, DDX1, DDX3X, DHX36, DHX9, DLG1, DMTF1, EBF1, EDNRB, EFCAB7, EGLN1, EIF2AK2, ELF4, ELK4, EPC2, ER…
GO:1903506	regulation of nucleic acid-templated transcription	1.04822e-06	8.92598	246	[ACTR2, ACTR3, AHI1, AKR1B1, ARID1B, ARID4B, ASH1L, ASXL3, ATAD2B, ATM, ATP1B4, ATXN1, BACH1, BBS7, BBX, BMI1, BMP5, BMPR1A, BPTF, BRD7, BRWD1, BRWD3, BTAF1, CAMK1D, CASK, CCNC, CCNL1, CCNT2, CDC5L, CDH1, CDK12, CDK7, CEBPG, CHEK1, CLOCK, CMKLR1, CNOT6, CNOT7, CREB1, CREB5, CREBL2, CREBRF, CRY1, CTR9, DDX1, DDX3X, DHX36, DHX9, DLG1, DMTF1, EBF1, EDNRB, EFCAB7, EGLN1, EIF2AK2, ELF4, ELK4, EPC2, ER…
GO:0006357	regulation of transcription by RNA polymerase II	1.15694e-06	9.38575	191	[ACTR2, ACTR3, AHI1, AKR1B1, ARID1B, ASH1L, ASXL3, ATAD2B, ATM, ATXN1, BACH1, BBS7, BBX, BMI1, BMP5, BMPR1A, BPTF, BRD7, BRWD1, BRWD3, CASK, CCNC, CCNL1, CCNT2, CDC5L, CDK12, CDK7, CEBPG, CHEK1, CLOCK, CNOT7, CREB1, CREB5, CREBRF, CRY1, CTR9, DDX3X, DHX36, DHX9, DLG1, DMTF1, EBF1, EDNRB, EFCAB7, EGLN1, ELF4, ELK4, EPC2, ERG, ETV1, FGF2, FOXP1, FOXP2, GTF2H2, GTF2H5, HBP1, HDAC9, HIF1A, HIVEP2, HL…
GO:0006351	transcription, DNA-templated	1.16597e-06	8.87408	253	[ACTR2, ACTR3, AHI1, AKR1B1, ARID1B, ARID4B, ASH1L, ASXL3, ATAD2B, ATM, ATP1B4, ATXN1, BACH1, BBS7, BBX, BMI1, BMP5, BMPR1A, BPTF, BRD7, BRWD1, BRWD3, BTAF1, CAMK1D, CASK, CCNC, CCNL1, CCNT2, CDC5L, CDH1, CDK12, CDK7, CEBPG, CHEK1, CLOCK, CMKLR1, CNOT6, CNOT7, CREB1, CREB5, CREBL2, CREBRF, CRY1, CTR9, DDX1, DDX21, DDX3X, DHX36, DHX9, DLG1, DMTF1, EBF1, EDNRB, EFCAB7, EGLN1, EIF2AK2, ELF4, ELK4, E…
GO:0097659	nucleic acid-templated transcription	1.17301e-06	8.87097	253	[ACTR2, ACTR3, AHI1, AKR1B1, ARID1B, ARID4B, ASH1L, ASXL3, ATAD2B, ATM, ATP1B4, ATXN1, BACH1, BBS7, BBX, BMI1, BMP5, BMPR1A, BPTF, BRD7, BRWD1, BRWD3, BTAF1, CAMK1D, CASK, CCNC, CCNL1, CCNT2, CDC5L, CDH1, CDK12, CDK7, CEBPG, CHEK1, CLOCK, CMKLR1, CNOT6, CNOT7, CREB1, CREB5, CREBL2, CREBRF, CRY1, CTR9, DDX1, DDX21, DDX3X, DHX36, DHX9, DLG1, DMTF1, EBF1, EDNRB, EFCAB7, EGLN1, EIF2AK2, ELF4, ELK4, E…
GO:2001141	regulation of RNA biosynthetic process	1.29772e-06	8.91627	246	[ACTR2, ACTR3, AHI1, AKR1B1, ARID1B, ARID4B, ASH1L, ASXL3, ATAD2B, ATM, ATP1B4, ATXN1, BACH1, BBS7, BBX, BMI1, BMP5, BMPR1A, BPTF, BRD7, BRWD1, BRWD3, BTAF1, CAMK1D, CASK, CCNC, CCNL1, CCNT2, CDC5L, CDH1, CDK12, CDK7, CEBPG, CHEK1, CLOCK, CMKLR1, CNOT6, CNOT7, CREB1, CREB5, CREBL2, CREBRF, CRY1, CTR9, DDX1, DDX3X, DHX36, DHX9, DLG1, DMTF1, EBF1, EDNRB, EFCAB7, EGLN1, EIF2AK2, ELF4, ELK4, EPC2, ER…
GO:0032774	RNA biosynthetic process	1.5061e-06	8.83997	253	[ACTR2, ACTR3, AHI1, AKR1B1, ARID1B, ARID4B, ASH1L, ASXL3, ATAD2B, ATM, ATP1B4, ATXN1, BACH1, BBS7, BBX, BMI1, BMP5, BMPR1A, BPTF, BRD7, BRWD1, BRWD3, BTAF1, CAMK1D, CASK, CCNC, CCNL1, CCNT2, CDC5L, CDH1, CDK12, CDK7, CEBPG, CHEK1, CLOCK, CMKLR1, CNOT6, CNOT7, CREB1, CREB5, CREBL2, CREBRF, CRY1, CTR9, DDX1, DDX21, DDX3X, DHX36, DHX9, DLG1, DMTF1, EBF1, EDNRB, EFCAB7, EGLN1, EIF2AK2, ELF4, ELK4, E…
GO:1903311	regulation of mRNA metabolic process	2.64653e-06	15.4812	37	[ANGEL2, CARHSP1, CNOT6, CNOT6L, CNOT7, CPSF6, CTR9, DHX36, DHX9, HNRNPU, MBNL1, NANOS1, NCL, NOVA1, NPM1, PAN3, PAPOLA, PUM2, QKI, RBM39, RBM7, RBMX, RC3H2, SAMD4A, SON, SRPK1, SYNCRIP, TENT5A, TIA1, TNRC6A, TNRC6B, TNRC6C, TRA2A, TRAF5, VIRMA, YTHDC1, ZC3H14]
GO:0007178	transmembrane receptor protein serine/threonine kinase signaling pathway	7.68807e-06	13.8614	42	[ADAM9, APPL1, ASPN, BMP5, BMPR1A, CCN3, CD109, EXT1, FBN1, FUT8, IL17RD, ING2, INHBA, ITGB8, LATS1, LEMD3, LOX, LRP2, MPP5, NANOG, NOTCH2, NUMA1, PDCD4, PPM1A, RBPJ, SDCBP, SIRT1, SMAD2, SMAD9, SOSTDC1, SPART, SPRED1, TGFB2, TGFBR1, TGFBR3, TRIM33, TWSG1, USP15, USP9X, WWTR1, ZEB1, ZEB2]
GO:0000289	nuclear-transcribed mRNA poly(A) tail shortening	1.61361e-05	42.1053	8	[CNOT6, CNOT6L, CNOT7, PAN3, SAMD4A, TNRC6A, TNRC6B, TNRC6C]
GO:0006402	mRNA catabolic process	1.81962e-05	15.7609	29	[AGO4, ANGEL2, ATM, CARHSP1, CNOT6, CNOT6L, CNOT7, CSDE1, DHX36, DHX9, EIF3E, HNRNPU, LSM2, NANOS1, NPM1, PAN3, PRPF18, PUM2, RC3H2, SAMD4A, SMG1, SYNCRIP, TENT5A, TNRC6A, TNRC6B, TNRC6C, TRAF5, XRN1, ZC3H14]
GO:1903373	positive regulation of endoplasmic reticulum tubular network organization	2.06018e-05	100	4	[ATL3, LNPK, RAB3GAP1, RAB3GAP2]
GO:0090092	regulation of transmembrane receptor protein serine/threonine kinase signaling pathway	2.12069e-05	15.0235	32	[ASPN, BMP5, BMPR1A, CCN3, CD109, FBN1, IL17RD, ING2, INHBA, LATS1, LEMD3, LOX, LRP2, MPP5, NANOG, NOTCH2, NUMA1, PPM1A, RBPJ, SDCBP, SIRT1, SMAD2, SOSTDC1, SPART, SPRED1, TGFB2, TGFBR1, TGFBR3, TRIM33, TWSG1, ZEB1, ZEB2]
GO:0051603	proteolysis involved in cellular protein catabolic process	3.57277e-05	11.1831	69	[ANKIB1, APPBP2, ASCC3, BBS7, BIRC6, CLPX, CUL2, DNAJB14, DNAJC10, FAP, FBXL20, FBXL3, FBXO4, FEM1A, HACE1, HERPUD1, HSP90B1, ITCH, KLHDC1, KLHDC10, KLHL42, LATS1, LGMN, LOC100154105, MAN1A1, MDM2, OPHN1, PDCD6IP, PELI1, PIAS1, PLAA, PPP1R11, PSMA2, PSMB2, PSMB3, PSMC4, RC3H2, RHBDD2, RLIM, RNF146, RNF150, RNF19A, RNFT1, RYBP, SDCBP, SIRT1, SOCS5, SPOPL, STT3B, TP53INP2, UBA6, UBE2K, UBE4A, UBR1,…
GO:0045944	positive regulation of transcription by RNA polymerase II	3.68818e-05	9.98134	107	[ACTR2, ACTR3, AHI1, AKR1B1, ASH1L, ASXL3, ATAD2B, ATM, BACH1, BMP5, BMPR1A, BPTF, CASK, CCNC, CCNT2, CDC5L, CDK12, CDK7, CEBPG, CLOCK, CNOT7, CREB1, CREBRF, DDX3X, DHX36, DHX9, EFCAB7, EGLN1, ELF4, ELK4, ERG, ETV1, FGF2, HIF1A, HLTF, HNRNPU, INHBA, KAT6B, KLF12, KLF4, KLF6, LOC100154415, LOC100627195, MAML2, MBTPS2, MED13, MEF2A, MEF2C, MEIS2, MEOX2, MET, MLLT10, MYBL1, MYO6, MYSM1, NANOG, NCL, …
GO:1904376	negative regulation of protein localization to cell periphery	3.84685e-05	38.0952	8	[AP2M1, CLTC, GOPC, HECTD1, LZTFL1, MRAP2, PICALM, TMEM59]
GO:0043488	regulation of mRNA stability	4.82811e-05	17.5	21	[ANGEL2, CARHSP1, CNOT6, CNOT6L, CNOT7, DHX36, DHX9, HNRNPU, NANOS1, NPM1, PAN3, PUM2, RC3H2, SAMD4A, SYNCRIP, TENT5A, TNRC6A, TNRC6B, TNRC6C, TRAF5, ZC3H14]
GO:0070647	protein modification by small protein conjugation or removal	5.64331e-05	10.4798	83	[ANKIB1, APPBP2, ASB3, BIRC6, BMI1, BRCC3, CAND1, CRY1, CTR9, CTU2, CUL2, DDX3X, DZIP3, FANCL, FBXL3, FBXO28, FBXO4, FEM1A, HACE1, HECTD1, HECTD2, HERC4, HERPUD1, HIF1A, ITCH, KLHDC1, KLHDC10, KLHL24, KLHL36, KLHL42, KLHL9, LOC100154105, MDM2, MYSM1, NPM1, PELI1, PELI2, PIAP, PIAS1, PLAA, PPP1R11, RASSF5, RC3H2, RLIM, RNF13, RNF146, RNF150, RNF157, RNF19A, RNFT1, RWDD3, RYBP, SENP6, SHPRH, SIRT1,…
GO:0006396	RNA processing	5.97038e-05	10.5978	78	[AGO4, BMS1, CCNL1, CDC5L, CLK1, CPSF2, CPSF6, CTR9, CTU2, DDX1, DDX10, DHX36, DHX9, DNTTIP2, DTWD1, HEMGN, HNRNPA2B1, HNRNPH3, HNRNPU, INTS12, LSM11, LSM2, LUC7L3, MAK16, MBNL1, NCL, NOL8, NOVA1, NPM1, NVL, PAN3, PAPOLA, PAPOLG, PAXBP1, PIK3R1, PPP3CA, PRPF18, PRPF3, PRPF39, PRPF4B, PTBP2, PTBP3, PUM2, QKI, RBM12B, RBM26, RBM39, RBM41, RBM7, RBMX, RNGTT, RNMT, RPP30, RRP15, SETX, SF3B1, SFPQ, SL…
GO:0019941	modification-dependent protein catabolic process	6.26114e-05	11.3636	60	[ANKIB1, APPBP2, ASCC3, BBS7, BIRC6, CUL2, DNAJB14, DNAJC10, FBXL20, FBXL3, FBXO4, FEM1A, HACE1, HERPUD1, HSP90B1, ITCH, KLHDC1, KLHDC10, KLHL42, LATS1, LOC100154105, MAN1A1, MDM2, PELI1, PIAS1, PLAA, PPP1R11, PSMA2, PSMB3, RC3H2, RHBDD2, RLIM, RNF146, RNF150, RNF19A, RYBP, SDCBP, SIRT1, SOCS5, SPOPL, STT3B, TP53INP2, UBA6, UBE2K, UBE4A, UBR1, UBR3, UBXN4, UCHL5, USP1, USP15, USP2, USP34, USP37, …
GO:0008380	RNA splicing	6.63395e-05	13.1148	40	[CDC5L, CLK1, DDX1, DHX9, HNRNPH3, HNRNPU, LSM2, LUC7L3, MBNL1, NCL, NOVA1, NPM1, PAXBP1, PIK3R1, PRPF18, PRPF3, PRPF39, PRPF4B, PTBP2, PTBP3, QKI, RBM12B, RBM39, RBM41, RBM7, RBMX, SETX, SF3B1, SFPQ, SLU7, SMU1, SON, SRPK1, STXBP3, SYF2, TIA1, TRA2A, VIRMA, YTHDC1, ZNF638]
GO:0050684	regulation of mRNA processing	7.91877e-05	16.9355	21	[CPSF6, CTR9, DHX36, DHX9, HNRNPU, MBNL1, NCL, NOVA1, NPM1, PAPOLA, QKI, RBM39, RBM7, RBMX, SON, SRPK1, TIA1, TRA2A, VIRMA, YTHDC1, ZC3H14]
GO:0000288	nuclear-transcribed mRNA catabolic process, deadenylation-dependent decay	9.6808e-05	25.5814	11	[CNOT6, CNOT6L, CNOT7, DHX36, NANOS1, PAN3, RC3H2, SAMD4A, TNRC6A, TNRC6B, TNRC6C]
GO:0000077	DNA damage checkpoint signaling	0.000107859	18.6813	17	[ATM, ATR, BRCC3, CDC5L, CHEK1, CLOCK, CRY1, FBXO4, MDM2, MRE11, PTPN11, RAD17, SYF2, TAOK1, TIPRL, TOPBP1, WAC]
GO:0032446	protein modification by small protein conjugation	0.000113081	10.6195	72	[ANKIB1, APPBP2, ASB3, BIRC6, BMI1, CAND1, CRY1, CTR9, CTU2, CUL2, DDX3X, DZIP3, FANCL, FBXL3, FBXO28, FBXO4, FEM1A, HACE1, HECTD1, HECTD2, HERC4, HERPUD1, HIF1A, ITCH, KLHDC1, KLHDC10, KLHL24, KLHL36, KLHL42, KLHL9, LOC100154105, MDM2, NPM1, PELI1, PELI2, PIAP, PIAS1, PLAA, PPP1R11, RASSF5, RC3H2, RLIM, RNF13, RNF146, RNF150, RNF157, RNF19A, RNFT1, RWDD3, RYBP, SHPRH, SIRT1, SOCS5, SPOPL, TGFBR1…
GO:0061013	regulation of mRNA catabolic process	0.000126561	16.4062	21	[ANGEL2, CARHSP1, CNOT6, CNOT6L, CNOT7, DHX36, DHX9, HNRNPU, NANOS1, NPM1, PAN3, PUM2, RC3H2, SAMD4A, SYNCRIP, TENT5A, TNRC6A, TNRC6B, TNRC6C, TRAF5, ZC3H14]
GO:0001704	formation of primary germ layer	0.000128786	17.8218	18	[BMPR1A, COL11A1, COL12A1, COL5A2, COL8A1, CTR9, GJA1, INHBA, ITGA2, ITGA4, ITGAV, ITGB1, KDM6A, NANOG, RTF1, SMAD2, TGFB2, TWSG1]
GO:1903441	protein localization to ciliary membrane	0.000138666	55.5556	5	[ARL13B, EFCAB7, IFT80, LZTFL1, RABEP1]
GO:1903077	negative regulation of protein localization to plasma membrane	0.000152829	36.8421	7	[AP2M1, CLTC, GOPC, HECTD1, MRAP2, PICALM, TMEM59]
GO:1905476	negative regulation of protein localization to membrane	0.00016042	32	8	[AP2M1, CLTC, GOPC, HECTD1, LZTFL1, MRAP2, PICALM, TMEM59]
GO:0017015	regulation of transforming growth factor beta receptor signaling pathway	0.000166771	17.4757	18	[ASPN, CD109, FBN1, IL17RD, ING2, LATS1, LEMD3, LOX, MPP5, PPM1A, SDCBP, SIRT1, SMAD2, SPRED1, TGFBR3, TRIM33, ZEB1, ZEB2]
GO:0016567	protein ubiquitination	0.000167449	10.6858	67	[ANKIB1, APPBP2, ASB3, BIRC6, BMI1, CAND1, CRY1, CTR9, CUL2, DDX3X, DZIP3, FANCL, FBXL3, FBXO28, FBXO4, FEM1A, HACE1, HECTD1, HECTD2, HERC4, HERPUD1, ITCH, KLHDC1, KLHDC10, KLHL24, KLHL36, KLHL42, KLHL9, LOC100154105, MDM2, NPM1, PELI1, PELI2, PIAP, PLAA, PPP1R11, RASSF5, RC3H2, RLIM, RNF13, RNF146, RNF150, RNF157, RNF19A, RNFT1, RYBP, SHPRH, SIRT1, SOCS5, SPOPL, TGFBR1, TNKS2, TRAF5, TRIM33, TRI…
GO:0000956	nuclear-transcribed mRNA catabolic process	0.000186558	17.8947	17	[ATM, CNOT6, CNOT6L, CNOT7, CSDE1, DHX36, EIF3E, NANOS1, PAN3, PRPF18, RC3H2, SAMD4A, SMG1, TNRC6A, TNRC6B, TNRC6C, XRN1]
GO:0006401	RNA catabolic process	0.000193797	13.6986	30	[AGO4, ANGEL2, ATM, CARHSP1, CNOT6, CNOT6L, CNOT7, CSDE1, DHX36, DHX9, EIF3E, HNRNPU, LRPPRC, LSM2, NANOS1, NPM1, PAN3, PRPF18, PUM2, RC3H2, SAMD4A, SMG1, SYNCRIP, TENT5A, TNRC6A, TNRC6B, TNRC6C, TRAF5, XRN1, ZC3H14]
GO:0031570	DNA integrity checkpoint signaling	0.000212718	17.7083	17	[ATM, ATR, BRCC3, CDC5L, CHEK1, CLOCK, CRY1, FBXO4, MDM2, MRE11, PTPN11, RAD17, SYF2, TAOK1, TIPRL, TOPBP1, WAC]
GO:0000375	RNA splicing, via transesterification reactions	0.000217353	13.3333	32	[CDC5L, DHX9, HNRNPU, LSM2, LUC7L3, MBNL1, NCL, NOVA1, NPM1, PAXBP1, PRPF18, PRPF3, PRPF39, PRPF4B, PTBP2, QKI, RBM39, RBM41, RBM7, RBMX, SETX, SF3B1, SFPQ, SLU7, SMU1, SON, SRPK1, STXBP3, SYF2, TIA1, TRA2A, YTHDC1]
GO:0000377	RNA splicing, via transesterification reactions with bulged adenosine as nucleophile	0.000217353	13.3333	32	[CDC5L, DHX9, HNRNPU, LSM2, LUC7L3, MBNL1, NCL, NOVA1, NPM1, PAXBP1, PRPF18, PRPF3, PRPF39, PRPF4B, PTBP2, QKI, RBM39, RBM41, RBM7, RBMX, SETX, SF3B1, SFPQ, SLU7, SMU1, SON, SRPK1, STXBP3, SYF2, TIA1, TRA2A, YTHDC1]
GO:0000398	mRNA splicing, via spliceosome	0.000217353	13.3333	32	[CDC5L, DHX9, HNRNPU, LSM2, LUC7L3, MBNL1, NCL, NOVA1, NPM1, PAXBP1, PRPF18, PRPF3, PRPF39, PRPF4B, PTBP2, QKI, RBM39, RBM41, RBM7, RBMX, SETX, SF3B1, SFPQ, SLU7, SMU1, SON, SRPK1, STXBP3, SYF2, TIA1, TRA2A, YTHDC1]
GO:1903844	regulation of cellular response to transforming growth factor beta stimulus	0.000242089	16.9811	18	[ASPN, CD109, FBN1, IL17RD, ING2, LATS1, LEMD3, LOX, MPP5, PPM1A, SDCBP, SIRT1, SMAD2, SPRED1, TGFBR3, TRIM33, ZEB1, ZEB2]
GO:1903371	regulation of endoplasmic reticulum tubular network organization	0.000276722	66.6667	4	[ATL3, LNPK, RAB3GAP1, RAB3GAP2]
GO:0043487	regulation of RNA stability	0.000279015	16.0305	21	[ANGEL2, CARHSP1, CNOT6, CNOT6L, CNOT7, DHX36, DHX9, HNRNPU, NANOS1, NPM1, PAN3, PUM2, RC3H2, SAMD4A, SYNCRIP, TENT5A, TNRC6A, TNRC6B, TNRC6C, TRAF5, ZC3H14]
GO:0030509	BMP signaling pathway	0.000372871	15.4412	21	[BMP5, BMPR1A, EXT1, FBN1, LEMD3, LRP2, NANOG, NOTCH2, NUMA1, PDCD4, PPM1A, RBPJ, SMAD2, SOSTDC1, SPART, TGFB2, TGFBR3, TRIM33, TWSG1, USP15, USP9X]
GO:1902117	positive regulation of organelle assembly	0.000411308	20.6897	12	[CEP295, CNOT6, G3BP1, GPSM2, NUMA1, PAN3, PDCD6IP, RAB3GAP1, RAB3GAP2, SDCBP, TAPT1, VPS4B]
GO:1900153	positive regulation of nuclear-transcribed mRNA catabolic process, deadenylation-dependent decay	0.00045353	45.4545	5	[CNOT7, DHX36, NANOS1, TNRC6B, TNRC6C]
GO:0001706	endoderm formation	0.000462284	23.2558	10	[COL11A1, COL12A1, COL5A2, COL8A1, CTR9, INHBA, ITGA4, ITGAV, RTF1, SMAD2]
GO:2001252	positive regulation of chromosome organization	0.000465719	15.1079	21	[ATM, BRD7, CTR9, DHX36, FBXO4, ING2, KMT2E, MAPKAPK5, MIER1, MRE11, NSD3, NUMA1, PAXBP1, POT1, PPHLN1, RAD21, RTF1, SFPQ, SIRT1, TET1, TNKS2]
GO:0035987	endodermal cell differentiation	0.000500185	25	9	[COL11A1, COL12A1, COL5A2, COL8A1, CTR9, INHBA, ITGA4, ITGAV, RTF1]
GO:0072583	clathrin-dependent endocytosis	0.000500185	25	9	[AP2M1, BMP2K, CLTC, FCHO2, FNBP1L, ITSN2, NEU3, PICALM, SNAP91]
GO:0031440	regulation of mRNA 3'-end processing	0.000585845	30.4348	7	[CPSF6, CTR9, DHX36, PAPOLA, VIRMA, YTHDC1, ZC3H14]
GO:0043161	proteasome-mediated ubiquitin-dependent protein catabolic process	0.000607661	11.7647	40	[ANKIB1, APPBP2, ASCC3, BBS7, CUL2, DNAJB14, DNAJC10, FBXL20, FBXL3, FBXO4, FEM1A, HERPUD1, HSP90B1, ITCH, KLHDC1, KLHDC10, KLHL42, LOC100154105, MAN1A1, MDM2, PELI1, PIAS1, PLAA, PSMB3, RHBDD2, RNF19A, RYBP, SDCBP, SIRT1, SOCS5, SPOPL, STT3B, UBE2K, UBE4A, UBR1, UBR3, UBXN4, UCHL5, WAC, WWTR1]
GO:0010501	RNA secondary structure unwinding	0.000611125	57.1429	4	[AGO4, DDX3X, DHX36, DHX9]
GO:0010498	proteasomal protein catabolic process	0.000615813	11.2469	46	[ANKIB1, APPBP2, ASCC3, BBS7, CUL2, DNAJB14, DNAJC10, FBXL20, FBXL3, FBXO4, FEM1A, HERPUD1, HSP90B1, ITCH, KLHDC1, KLHDC10, KLHL42, LOC100154105, MAN1A1, MDM2, OPHN1, PELI1, PIAS1, PLAA, PSMA2, PSMB2, PSMB3, PSMC4, RHBDD2, RNF19A, RNFT1, RYBP, SDCBP, SIRT1, SOCS5, SPOPL, STT3B, UBE2K, UBE4A, UBR1, UBR3, UBXN4, UCHL5, UGGT2, WAC, WWTR1]
GO:0043484	regulation of RNA splicing	0.000677787	15.0376	20	[CLK1, HNRNPH3, HNRNPU, MBNL1, NCL, NOVA1, NPM1, PIK3R1, PTBP2, PTBP3, QKI, RBM12B, RBM39, RBM7, RBMX, SETX, SON, TIA1, TRA2A, YTHDC1]
GO:0036465	synaptic vesicle recycling	0.00068021	22.2222	10	[BTBD9, DNM3, FCHO2, ITSN2, KIAA1109, NLGN1, OPHN1, PICALM, PLAA, SNAP91]
GO:0017148	negative regulation of translation	0.000732233	14.9254	20	[AGO4, ANG, CNOT6, CNOT6L, CNOT7, DDX3X, DHX36, EIF2AK2, IGFBP5, LSM14A, NANOS1, NCL, PAN3, RC3H2, SAMD4A, SRP9, TIA1, TNRC6A, TNRC6B, TNRC6C]
GO:1900151	regulation of nuclear-transcribed mRNA catabolic process, deadenylation-dependent decay	0.00073441	41.6667	5	[CNOT7, DHX36, NANOS1, TNRC6B, TNRC6C]
GO:1903076	regulation of protein localization to plasma membrane	0.000743502	17.7215	14	[AKR1B1, AP2M1, APPL1, CLTC, CNST, DLG1, GOPC, HECTD1, ITGB1, MRAP2, PICALM, PIK3R1, STX7, TMEM59]
GO:0048488	synaptic vesicle endocytosis	0.000937943	23.0769	9	[BTBD9, DNM3, FCHO2, ITSN2, KIAA1109, NLGN1, OPHN1, PICALM, SNAP91]
GO:0032682	negative regulation of chemokine production	0.00112742	38.4615	5	[ARG2, ERBIN, KLF4, SLC37A4, SOCS5]
GO:0030900	forebrain development	0.00125686	12.4	31	[ARL13B, BMPR1A, CREB1, CRK, DCLK1, DYNC2H1, EXT1, FOXP2, HIF1A, HOOK3, INHBA, KRAS, LRP2, MPP5, NFIB, NRG3, NRP1, NTRK2, OPHN1, PAFAH1B1, PCM1, PLCB1, RAB3GAP1, RBPJ, RPGRIP1L, RYK, SEMA6B, SLC1A2, TWSG1, UBA6, UCHL5]
GO:0036092	phosphatidylinositol-3-phosphate biosynthetic process	0.0013155	26.9231	7	[ATM, INPP4B, LOC100511937, PIK3C2A, PIK3C3, PIK3R1, SOCS5]
GO:0030182	neuron differentiation	0.00141893	9.3361	90	[ACSL4, AHI1, BHLHB9, BMP5, BRAF, CAMK1D, CAMSAP2, CASP3, CDH11, CDH2, CDKL5, CNR1, CNTN1, CRABP2, CREB1, CRK, DCLK1, DOK5, DYNC2H1, EDNRB, EFNB1, ENAH, EPHA7, ETV1, EXT1, FLRT3, FRYL, GPM6A, GPM6B, HIF1A, INHBA, ITGB1, ITSN2, KLF4, LAMA2, LGI1, LRP2, LZTS1, MEF2A, MEF2C, MET, MFSD8, MPP5, MYO6, NANOS1, NCKAP1, NCOA1, NFIB, NGFR, NLGN1, NPPC, NRP1, NTRK2, OPHN1, OSTN, PAFAH1B1, PHGDH, PICALM, PIG…
GO:0050773	regulation of dendrite development	0.00151321	18.9655	11	[BHLHB9, BMP5, CAMK1D, CAMSAP2, CDKL5, CRK, LZTS1, PAFAH1B1, PPP3CA, PTN, PTPRD]
GO:0090049	regulation of cell migration involved in sprouting angiogenesis	0.0015653	23.5294	8	[AKT3, HDAC9, KLF4, MEOX2, NRP1, PDCD10, PIK3C2A, SPRED1]
GO:0009301	snRNA transcription	0.00165697	35.7143	5	[ICE2, RPAP2, SNAPC1, USPL1, ZC3H8]
GO:1900363	regulation of mRNA polyadenylation	0.00165697	35.7143	5	[CPSF6, CTR9, VIRMA, YTHDC1, ZC3H14]
GO:0099170	postsynaptic modulation of chemical synaptic transmission	0.00197164	44.4444	4	[EGLN1, PLCB1, PPP3CA, RNF19A]
GO:0015165	pyrimidine nucleotide-sugar transmembrane transporter activity	0.00197164	44.4444	4	[SLC35A1, SLC35A3, SLC35A5, SLC35D2]
GO:0061082	myeloid leukocyte cytokine production	0.00209265	28.5714	6	[CD74, DDX1, DDX21, DHX36, SIRT1, TGFB2]
GO:0090263	positive regulation of canonical Wnt signaling pathway	0.00218659	15.9091	14	[DDX3X, DKK2, LGR5, PPM1A, PPM1B, RBPJ, RNF146, RSPO2, TBL1XR1, TNKS2, USP34, XIAP, YAP1, ZEB2]
GO:0006497	protein lipidation	0.00227986	16.4557	13	[ABCA1, ATG12, DBI, DPM1, PIGN, PIGT, PIK3C3, PPM1A, RAB3GAP1, RAB3GAP2, ZDHHC15, ZDHHC17, ZDHHC20]
GO:0061157	mRNA destabilization	0.00230982	18.0328	11	[CNOT6, CNOT6L, CNOT7, DHX36, NANOS1, PAN3, RC3H2, SAMD4A, TNRC6A, TNRC6B, TNRC6C]
GO:0006378	mRNA polyadenylation	0.00231403	22.2222	8	[CPSF2, CPSF6, CTR9, PAPOLA, PAPOLG, VIRMA, YTHDC1, ZC3H14]
GO:0061081	positive regulation of myeloid leukocyte cytokine production involved in immune response	0.00234851	33.3333	5	[CD74, DDX1, DDX21, DHX36, SIRT1]
GO:0048333	mesodermal cell differentiation	0.00261382	24.1379	7	[BMPR1A, GJA1, INHBA, ITGA2, ITGB1, KDM6A, NANOG]
GO:2000113	negative regulation of cellular macromolecule biosynthetic process	0.00287905	8.85972	108	[AGO4, AKR1B1, ANG, ATAD2B, ATR, ATXN1, BACH1, BMI1, BPTF, BRD7, BTAF1, CNOT6, CNOT6L, CNOT7, CREB1, CRY1, CTR9, DBI, DDX3X, DHX36, DLG1, EDNRB, EIF2AK2, ELK4, FABP4, FOXP1, FOXP2, HDAC9, HELLS, HNRNPU, IGFBP5, IKZF5, KAT6B, KCNIP3, KLF12, KLF4, LCOR, LOC100154415, LOC100627195, LOC102167697, LSM14A, MBTD1, MDFIC, MDM2, MDM4, MEF2A, MEF2C, MIER1, MTDH, MXD1, N4BP2L2, NANOG, NANOS1, NCL, NCOA2, NF…
GO:0051963	regulation of synapse assembly	0.00297087	16.6667	12	[ADGRL2, BHLHB9, EPHA7, FLRT3, GPC6, IL1RAP, LGR5, NECTIN1, NLGN1, NTRK2, PTPRD, SLITRK6]
GO:0048666	neuron development	0.00302649	9.50521	73	[AHI1, BHLHB9, BMP5, BRAF, CAMK1D, CAMSAP2, CDH11, CDH2, CDKL5, CNR1, CNTN1, CRABP2, CREB1, CRK, DCLK1, EDNRB, EFNB1, ENAH, EPHA7, ETV1, EXT1, FLRT3, FRYL, GPM6A, GPM6B, ITGB1, ITSN2, KLF4, LAMA2, LGI1, LRP2, LZTS1, MEF2A, MEF2C, MFSD8, MPP5, NANOS1, NCKAP1, NFIB, NGFR, NLGN1, NPPC, NRP1, NTRK2, OPHN1, OSTN, PAFAH1B1, PHGDH, PICALM, PLAA, PPP1R9A, PPP3CA, PTN, PTPN11, PTPRD, RET, RIMS1, RPGRIP1L,…
GO:0008353	RNA polymerase II CTD heptapeptide repeat kinase activity	0.00311146	40	4	[CDK12, CDK19, CDK6, CDK7]
GO:0070816	phosphorylation of RNA polymerase II C-terminal domain	0.00311146	40	4	[CDK12, CDK7, GTF2H5, PPIL4]
GO:0090481	pyrimidine nucleotide-sugar transmembrane transport	0.00311146	40	4	[SLC35A1, SLC35A3, SLC35A5, SLC35D2]
GO:0060977	coronary vasculature morphogenesis	0.00311146	40	4	[LRP2, NRP1, SPRED1, TGFBR1]
GO:0060211	regulation of nuclear-transcribed mRNA poly(A) tail shortening	0.00311146	40	4	[CNOT7, TNRC6A, TNRC6B, TNRC6C]
GO:0060213	positive regulation of nuclear-transcribed mRNA poly(A) tail shortening	0.00311146	40	4	[CNOT7, TNRC6A, TNRC6B, TNRC6C]
GO:0048812	neuron projection morphogenesis	0.00325583	10.4651	45	[BHLHB9, BRAF, CDH11, CDH2, CDKL5, CRABP2, CREB1, DCLK1, EFNB1, ENAH, EPHA7, ETV1, EXT1, FLRT3, ITGB1, ITSN2, LAMA2, LGI1, LRP2, LZTS1, MEF2A, NCKAP1, NFIB, NGFR, NLGN1, NPPC, NRP1, OSTN, PAFAH1B1, PICALM, PLAA, PPP3CA, PTN, PTPN11, PTPRD, RET, RIMS1, RYK, SEMA3D, SEMA6B, SLITRK6, SPART, TAOK1, USP9X, WASL]
GO:0043631	RNA polyadenylation	0.00331792	21.0526	8	[CPSF2, CPSF6, CTR9, PAPOLA, PAPOLG, VIRMA, YTHDC1, ZC3H14]
GO:0032392	DNA geometric change	0.0033422	16.4384	12	[ASCC3, CHD9, DDX1, DDX3X, DHX36, DHX9, G3BP1, MCM8, MRE11, MTERF1, POT1, WRN]
GO:0050779	RNA destabilization	0.00341633	17.1875	11	[CNOT6, CNOT6L, CNOT7, DHX36, NANOS1, PAN3, RC3H2, SAMD4A, TNRC6A, TNRC6B, TNRC6C]
GO:0061014	positive regulation of mRNA catabolic process	0.00341633	17.1875	11	[CNOT6, CNOT6L, CNOT7, DHX36, NANOS1, PAN3, RC3H2, SAMD4A, TNRC6A, TNRC6B, TNRC6C]
GO:0001782	B cell homeostasis	0.00346673	26.087	6	[CASP3, HIF1A, MEF2C, PPP2R3C, RC3H2, SOS2]
GO:0016303	1-phosphatidylinositol-3-kinase activity	0.00346673	26.087	6	[ATM, LOC100511937, PIK3C2A, PIK3C3, PIK3R1, SOCS5]
GO:0120039	plasma membrane bounded cell projection morphogenesis	0.00360854	10.4308	46	[BHLHB9, BRAF, CDH11, CDH2, CDKL5, CRABP2, CREB1, DCLK1, EFNB1, ENAH, EPHA7, ETV1, EXT1, FLRT3, ITGB1, ITSN2, LAMA2, LGI1, LRP2, LZTS1, MEF2A, NCKAP1, NFIB, NGFR, NLGN1, NPPC, NRP1, OSTN, PAFAH1B1, PICALM, PLAA, PPP3CA, PTN, PTPN11, PTPRD, RET, RIMS1, RYK, SEMA3D, SEMA6B, SLITRK6, SNX2, SPART, TAOK1, USP9X, WASL]
GO:0030514	negative regulation of BMP signaling pathway	0.00371413	19.1489	9	[FBN1, LEMD3, LRP2, NANOG, PPM1A, SOSTDC1, SPART, TRIM33, TWSG1]
GO:0099175	regulation of postsynapse organization	0.00371413	19.1489	9	[BHLHB9, CDKL5, EGLN1, EPHA7, IL1RAP, LGR5, NLGN1, PAFAH1B1, PTPRD]
GO:0008408	3'-5' exonuclease activity	0.00371413	19.1489	9	[ANGEL1, ANGEL2, APLF, CNOT6, CNOT6L, CNOT7, MRE11, PAN3, WRN]
GO:0016896	exoribonuclease activity, producing 5'-phosphomonoesters	0.00391384	22.5806	7	[ANGEL1, ANGEL2, CNOT6, CNOT6L, CNOT7, PAN3, XRN1]
GO:0031175	neuron projection development	0.00404986	9.61832	63	[BHLHB9, BMP5, BRAF, CAMK1D, CAMSAP2, CDH11, CDH2, CDKL5, CNR1, CNTN1, CRABP2, CREB1, CRK, DCLK1, EFNB1, ENAH, EPHA7, ETV1, EXT1, FLRT3, FRYL, GPM6A, GPM6B, ITGB1, ITSN2, KLF4, LAMA2, LGI1, LRP2, LZTS1, MEF2A, NCKAP1, NFIB, NGFR, NLGN1, NPPC, NRP1, NTRK2, OPHN1, OSTN, PAFAH1B1, PHGDH, PICALM, PLAA, PPP1R9A, PPP3CA, PTN, PTPN11, PTPRD, RET, RIMS1, RYK, SEMA3D, SEMA6B, SETX, SLC9A3R1, SLITRK6, SPAR…
GO:0018279	protein N-linked glycosylation via asparagine	0.00432219	29.4118	5	[CHEK1, FUT8, STT3B, TUSC3, UGGT2]
GO:0097106	postsynaptic density organization	0.00432219	29.4118	5	[DLG1, IL1RAP, LGR5, NLGN1, PTPRD]
GO:0045981	positive regulation of nucleotide metabolic process	0.00436252	25	6	[GPD1, INSR, PPARGC1A, PRKAA1, SIRT1, SLC4A4]
GO:1900544	positive regulation of purine nucleotide metabolic process	0.00436252	25	6	[GPD1, INSR, PPARGC1A, PRKAA1, SIRT1, SLC4A4]
GO:1900542	regulation of purine nucleotide metabolic process	0.00442076	17.5439	10	[DDIT4, GPD1, HIF1A, INSR, PDK1, PDK4, PPARGC1A, PRKAA1, SIRT1, SLC4A4]
GO:0006338	chromatin remodeling	0.00453091	13.5338	18	[ARID1B, BAZ1A, BAZ1B, BPTF, HCFC2, HELLS, KDM6A, MYSM1, NPM1, PBRM1, PPHLN1, RSF1, SIRT1, SMARCA1, SMCHD1, SPTY2D1, SUV39H2, TET1]
GO:1905146	lysosomal protein catabolic process	0.00463028	36.3636	4	[LAMP2, LDLR, LRP2, MFSD8]
GO:0005338	nucleotide-sugar transmembrane transporter activity	0.00463028	36.3636	4	[SLC35A1, SLC35A3, SLC35A5, SLC35D2]
GO:1905209	positive regulation of cardiocyte differentiation	0.00463028	36.3636	4	[ABI3BP, DHX36, MEF2C, TGFB2]
GO:0046628	positive regulation of insulin receptor signaling pathway	0.00463028	36.3636	4	[GKAP1, NUCKS1, PTPN11, SIRT1]
GO:0098698	postsynaptic specialization assembly	0.00463028	36.3636	4	[IL1RAP, LGR5, NLGN1, PTPRD]
GO:0004532	exoribonuclease activity	0.00472338	21.875	7	[ANGEL1, ANGEL2, CNOT6, CNOT6L, CNOT7, PAN3, XRN1]
GO:0090101	negative regulation of transmembrane receptor protein serine/threonine kinase signaling pathway	0.00478745	14.4231	15	[ASPN, CCN3, CD109, FBN1, IL17RD, LEMD3, LRP2, NANOG, PPM1A, SIRT1, SOSTDC1, SPART, SPRED1, TRIM33, TWSG1]
GO:0051054	positive regulation of DNA metabolic process	0.00494969	12.5749	21	[ACTR2, APLF, ATM, BRCC3, CEBPG, DHX36, DHX9, FBXO4, HGF, KLF4, MAPKAPK5, MRE11, NVL, POT1, PPARGC1A, SIRT1, SMCHD1, TNKS2, USP9X, WDR48, WRN]
GO:0006140	regulation of nucleotide metabolic process	0.00502649	17.2414	10	[DDIT4, GPD1, HIF1A, INSR, PDK1, PDK4, PPARGC1A, PRKAA1, SIRT1, SLC4A4]
GO:0006376	mRNA splice site selection	0.00541804	24	6	[LUC7L3, PRPF39, PTBP2, SETX, SLU7, YTHDC1]
GO:0043516	regulation of DNA damage response, signal transduction by p53 class mediator	0.00541804	24	6	[ATR, CD74, MDM2, NPM1, SIRT1, SPRED1]
GO:0018196	peptidyl-asparagine modification	0.0056567	27.7778	5	[CHEK1, FUT8, STT3B, TUSC3, UGGT2]
GO:0032369	negative regulation of lipid transport	0.0056567	27.7778	5	[CRY1, IRS2, ITGAV, PTPN11, SREBF2]
GO:0099084	postsynaptic specialization organization	0.0056567	27.7778	5	[DLG1, IL1RAP, LGR5, NLGN1, PTPRD]
GO:1903313	positive regulation of mRNA metabolic process	0.00577382	14.7368	14	[CNOT6, CNOT6L, CNOT7, DHX36, NANOS1, NCL, PAN3, RBMX, RC3H2, SAMD4A, TNRC6A, TNRC6B, TNRC6C, TRA2A]
GO:0000075	cell cycle checkpoint signaling	0.00600195	13.0435	18	[ATM, ATR, BRCC3, CDC5L, CHEK1, CLOCK, CRY1, DYNC1LI1, FBXO4, MDM2, MRE11, PTPN11, RAD17, SYF2, TAOK1, TIPRL, TOPBP1, WAC]
GO:0032508	DNA duplex unwinding	0.00616756	15.942	11	[ASCC3, CHD9, DDX1, DDX3X, DHX36, DHX9, G3BP1, MCM8, MRE11, POT1, WRN]
GO:0000245	spliceosomal complex assembly	0.00630834	19.0476	8	[LUC7L3, PRPF39, PTBP2, SETX, SF3B1, SLU7, SRPK1, YTHDC1]
GO:1901988	negative regulation of cell cycle phase transition	0.00643437	12.2222	22	[ATM, ATR, BRCC3, BRD7, CDC5L, CHEK1, CLOCK, CRY1, DLG1, DYNC1LI1, FBXO4, KLF4, MDM2, MRE11, PTPN11, RAD17, RAD21, SYF2, TAOK1, TIPRL, TOPBP1, WAC]
GO:0004535	poly(A)-specific ribonuclease activity	0.00657821	33.3333	4	[CNOT6, CNOT6L, CNOT7, PAN3]
GO:0007435	salivary gland morphogenesis	0.00664881	23.0769	6	[BTBD7, HGF, NFIB, NRP1, TGFB2, TWSG1]
GO:0072599	establishment of protein localization to endoplasmic reticulum	0.00671259	20.5882	7	[HERPUD1, MAN1A1, RAB3GAP1, RAB3GAP2, SEC63, SRP9, TRAM1]
GO:0031062	positive regulation of histone methylation	0.00671259	20.5882	7	[CTR9, KMT2E, NSD3, PAXBP1, RTF1, SIRT1, TET1]
GO:0051494	negative regulation of cytoskeleton organization	0.0068372	13.2812	17	[ADD3, ARFGEF1, ARHGAP28, CAMSAP2, CAPZA2, CORO2B, DLC1, EPS8, GMFB, MET, NPM1, PIK3R1, PLEKHH2, RDX, TAOK1, TRIM37, TTBK2]
GO:0030510	regulation of BMP signaling pathway	0.00699085	15.2941	13	[FBN1, LEMD3, LRP2, NANOG, NOTCH2, NUMA1, PPM1A, RBPJ, SMAD2, SOSTDC1, SPART, TRIM33, TWSG1]
GO:0003678	DNA helicase activity	0.00724002	16.3934	10	[ASCC3, CHD9, DDX3X, DHX36, DHX9, G3BP1, MCM8, MRE11, POT1, WRN]
GO:0046599	regulation of centriole replication	0.00725717	26.3158	5	[ALMS1, CEP295, NPM1, TRIM37, VPS4B]
GO:0007169	transmembrane receptor protein tyrosine kinase signaling pathway	0.00737939	9.89691	48	[ADAMTS3, AHI1, AKR1B1, ANGPTL1, APPL1, BMP5, CASP3, CPNE3, CRK, DOK5, EFNB1, EPHA7, EXT1, FGF2, FGF9, FLRT3, GKAP1, HGF, HIF1A, IGF1R, IGFBP5, INSR, IRS2, LGMN, LOC100511937, LOX, MET, NEU3, NGFR, NRP1, NTRK2, NUCKS1, PDK4, PIK3R1, PLCB1, PLEKHA1, PTPN11, RBPJ, RET, SETX, SH3TC2, SIRT1, SLC9A3R1, SOCS5, SS18, STXBP4, TIPARP, UBASH3B]
GO:0003281	ventricular septum development	0.00741999	17.3077	9	[BMPR1A, EGLN1, GJA5, HECTD1, LRP2, MDM2, RBPJ, STRA6, TGFBR1]
GO:0000175	3'-5'-exoribonuclease activity	0.00807023	22.2222	6	[ANGEL1, ANGEL2, CNOT6, CNOT6L, CNOT7, PAN3]
GO:0050804	modulation of chemical synaptic transmission	0.00808042	10.9155	31	[AKAP12, ATAD1, BRAF, BTBD9, CACNB2, CASK, CDH11, CDH2, CNR1, DGKE, EGLN1, FBXL20, ITGB1, KRAS, LGMN, LZTS1, MEF2C, NLGN1, NRG3, NTRK2, OPHN1, P2RX3, PLCB1, PLCB4, PNKD, PPP1R9A, PPP3CA, PTN, PTPRD, RIMS1, RNF19A]
GO:0035051	cardiocyte differentiation	0.00848866	14.6067	13	[ABI3BP, ACADM, BMPR1A, CXADR, DHX36, HNRNPU, ITGB1, MEF2A, MEF2C, NEB, NEBL, RBPJ, TGFB2]
GO:0016569	covalent chromatin modification	0.0085029	10.1737	41	[ASH1L, ATM, BAZ1B, BMI1, BRCC3, BRD7, CHEK1, CLOCK, CTR9, ELK4, HDAC9, HELLS, ING2, ING3, KAT6B, KDM6A, KMT2C, KMT2E, MAP3K7, MAPK8, MIER1, MYSM1, NCOA1, NSD3, PAXBP1, PHF20L1, PPHLN1, PRDM5, PRKAA1, RLF, RTF1, RYBP, SFPQ, SIRT1, SUV39H2, TBL1XR1, TET1, TET2, TRIM37, USP15, WAC]
GO:0003205	cardiac chamber development	0.00853252	12.8788	17	[ADAMTS6, ADGRG6, BMPR1A, COL11A1, EGLN1, GJA5, HECTD1, HIF1A, LRP2, MDM2, MEF2C, NOTCH2, NRP1, RBPJ, STRA6, TGFBR1, TMEM65]
GO:0003713	transcription coactivator activity	0.00883404	11.7949	23	[BRD7, CNOT6, DHX9, HCFC2, JMY, LOC100627195, MAML2, MED12L, MED13, MTDH, MYSM1, NCOA1, NCOA2, NCOA7, NPM1, NUCKS1, PPARGC1A, SIRT1, SLC30A9, SS18, TRIM37, WWTR1, YAP1]
GO:0007039	protein catabolic process in the vacuole	0.00900079	30.7692	4	[LAMP2, LDLR, LRP2, MFSD8]
GO:0006359	regulation of transcription by RNA polymerase III	0.00900079	30.7692	4	[AKR1B1, DHX36, ICE2, ZC3H8]
GO:0090051	negative regulation of cell migration involved in sprouting angiogenesis	0.00900079	30.7692	4	[KLF4, MEOX2, PDCD10, SPRED1]
GO:0045821	positive regulation of glycolytic process	0.00900079	30.7692	4	[GPD1, INSR, PRKAA1, SLC4A4]
GO:0060487	lung epithelial cell differentiation	0.00914816	25	5	[CREB1, NFIB, RBPJ, THRA, YAP1]
GO:0050768	negative regulation of neurogenesis	0.00957022	14.2857	13	[BMPR1A, EPHA7, HOOK3, LDLR, NRP1, PCM1, PPP3CA, PRTG, PTN, RYK, SEMA3D, SEMA6B, SPART]
GO:0048813	dendrite morphogenesis	0.00957022	14.2857	13	[BHLHB9, DCLK1, ITGB1, LZTS1, MEF2A, NLGN1, NRP1, PAFAH1B1, PICALM, PPP3CA, PTN, PTPRD, WASL]
GO:0110053	regulation of actin filament organization	0.00959243	11.3636	25	[ACTR2, ACTR3, ADD3, ALMS1, ARFGEF1, ARHGAP28, BRAF, CAPZA2, CORO2B, DLC1, DLG1, EPS8, FMN2, GMFB, JMY, LATS1, MET, NCKAP1, NRP1, PIK3R1, PLEKHH2, RDX, RICTOR, TGFBR1, WASL]
GO:0003170	heart valve development	0.00963996	17.7778	8	[BMPR1A, GJA5, HECTD1, MDM2, MEF2C, NOTCH2, RBPJ, STRA6]
GO:0010972	negative regulation of G2/M transition of mitotic cell cycle	0.00963996	17.7778	8	[BRCC3, CHEK1, MRE11, RAD17, RAD21, SYF2, TAOK1, TOPBP1]
GO:0007431	salivary gland development	0.00969751	21.4286	6	[BTBD7, HGF, NFIB, NRP1, TGFB2, TWSG1]
GO:0001942	hair follicle development	0.0101405	15.625	10	[CD109, EXT1, IGFBP5, INHBA, LGR5, NGFR, NUMA1, RBPJ, SOSTDC1, TGFB2]
GO:0051961	negative regulation of nervous system development	0.0102004	14.1304	13	[BMPR1A, EPHA7, HOOK3, LDLR, NRP1, PCM1, PPP3CA, PRTG, PTN, RYK, SEMA3D, SEMA6B, SPART]
GO:0004672	protein kinase activity	0.0102548	8.82353	87	[ADAM9, AKT3, ATM, ATR, BAZ1B, BMP2K, BMPR1A, BRAF, CAB39, CAMK1D, CASK, CASP3, CCNC, CCNE1, CCNL1, CCNT2, CDC42BPA, CDK12, CDK19, CDK6, CDK7, CDKL5, CHEK1, CLK1, CPNE3, DCLK1, DDX3X, DLG1, EIF2AK2, EPHA7, FABP4, FGF2, GGNBP2, HGF, IBTK, IGF1R, INSR, KIDINS220, LATS1, MAP3K2, MAP3K5, MAP3K7, MAP3K9, MAPK8, MAPKAPK5, MET, NPM1, NRP1, NTRK2, PAN3, PCK1, PDCD10, PDIK1L, PDK1, PDK4, PIK3C3, PKN2, PPP…
GO:0010906	regulation of glucose metabolic process	0.0103851	15.1899	12	[ACADM, CRY1, FAM3C, INSR, IRS2, LEPR, NCOA2, NLN, PDK1, PDK4, PPP1R3C, SIRT1]
GO:0048667	cell morphogenesis involved in neuron differentiation	0.0107082	10.101	40	[BHLHB9, BRAF, CDH11, CDH2, CDKL5, CRABP2, CREB1, DCLK1, EFNB1, ENAH, EPHA7, ETV1, EXT1, FLRT3, ITGB1, LAMA2, LGI1, LZTS1, MEF2A, NFIB, NGFR, NLGN1, NPPC, NRP1, OPHN1, PAFAH1B1, PICALM, PPP3CA, PTN, PTPN11, PTPRD, RET, RYK, SEMA3D, SEMA6B, SLC9A3R1, SLITRK6, SPART, USP9X, WASL]
GO:0090503	RNA phosphodiester bond hydrolysis, exonucleolytic	0.0107773	18.9189	7	[ANGEL1, ANGEL2, CNOT6, CNOT6L, CNOT7, PAN3, XRN1]
GO:0048024	regulation of mRNA splicing, via spliceosome	0.0108929	13.9785	13	[HNRNPU, MBNL1, NCL, NOVA1, NPM1, QKI, RBM39, RBM7, RBMX, SON, TIA1, TRA2A, YTHDC1]
GO:0007062	sister chromatid cohesion	0.0109979	17.3913	8	[MCMBP, MRE11, PDS5B, RAD21, SFPQ, STAG1, STAG2, WAPL]
GO:1902750	negative regulation of cell cycle G2/M phase transition	0.0109979	17.3913	8	[BRCC3, CHEK1, MRE11, RAD17, RAD21, SYF2, TAOK1, TOPBP1]
GO:0003279	cardiac septum development	0.0112892	14.8148	12	[ADAMTS6, BMPR1A, EGLN1, GJA5, HECTD1, LRP2, MDM2, NOTCH2, NRP1, RBPJ, STRA6, TGFBR1]
GO:1990756	ubiquitin ligase-substrate adaptor activity	0.011353	23.8095	5	[APPBP2, FEM1A, HERPUD1, KLHDC1, KLHDC10]
GO:1900181	negative regulation of protein localization to nucleus	0.011353	23.8095	5	[DCLK1, FBXO4, LATS1, MFHAS1, RAB23]
GO:0060479	lung cell differentiation	0.011353	23.8095	5	[CREB1, NFIB, RBPJ, THRA, YAP1]
GO:0016458	gene silencing	0.0114581	12.8	16	[AGO4, ATAD2B, BMI1, CNOT6, CNOT6L, CNOT7, DHX9, MIER1, PPP3CA, PUM2, SIRT1, TIAL1, TNRC6A, TNRC6B, TNRC6C, TUT7]
GO:0052742	phosphatidylinositol kinase activity	0.0115454	20.6897	6	[ATM, LOC100511937, PIK3C2A, PIK3C3, PIK3R1, SOCS5]
GO:0046326	positive regulation of glucose import	0.0115454	20.6897	6	[APPL1, INSR, IRS2, MEF2A, PTPN11, SLC1A2]
GO:0007095	mitotic G2 DNA damage checkpoint signaling	0.0115454	20.6897	6	[BRCC3, CHEK1, MRE11, SYF2, TAOK1, TOPBP1]
GO:0043534	blood vessel endothelial cell migration	0.0116496	13.8298	13	[AKT3, HDAC9, HIF1A, ITGB1, KLF4, MEF2C, MEOX2, NF1, NRP1, PDCD10, PIK3C2A, SIRT1, SPRED1]
GO:1902533	positive regulation of intracellular signal transduction	0.0118474	9.14127	66	[ADAM9, AKAP12, AKR1B1, AKT3, ATR, BRAF, CD74, DDX1, DDX21, DDX3X, DHX36, DOK5, DYNC1LI1, EIF2AK2, FGF2, GPR137C, HGF, IGFBP5, INSR, ITGAV, ITGB1, KLHDC10, KRAS, LRP2, MAP3K5, MAP3K7, MET, MFHAS1, MIOS, MTDH, NFAT5, NOTCH2, NRP1, NTRK2, PDCD10, PDCD4, PELI1, PELI2, PLCB1, PTPN11, PUM2, RASGEF1A, RASGRP1, RB1CC1, RC3H2, REL, RET, RICTOR, RNF13, RRAGD, RYK, SERINC3, SFPQ, SIRT1, SLC9A3R1, SPAG9, SP…
GO:1900078	positive regulation of cellular response to insulin stimulus	0.0119383	28.5714	4	[GKAP1, NUCKS1, PTPN11, SIRT1]
GO:0043542	endothelial cell migration	0.0119431	11.976	20	[AKT3, CCN3, FAP, FGF2, HDAC9, HIF1A, ITGB1, KLF4, LGMN, MEF2C, MEOX2, MET, NF1, NRP1, PDCD10, PIK3C2A, PTN, SIRT1, SPRED1, TGFBR1]
GO:0000209	protein polyubiquitination	0.012089	11.6402	22	[ANKIB1, DDX3X, DZIP3, FBXO28, FBXO4, HACE1, HECTD1, ITCH, KLHL42, LOC100154105, PELI1, PELI2, PLAA, RC3H2, RNF146, RNF19A, SHPRH, TNKS2, TRAF5, UBE2K, UBE2V2, XIAP]
GO:0003712	transcription coregulator activity	0.0120941	10.1064	38	[BRD7, BTAF1, CNOT6, CNOT7, DDX1, DHX9, EWSR1, HCFC2, HDAC9, HMGA2, HNRNPU, JMY, KAT6B, LCOR, LOC100627195, MAML2, MED12L, MED13, MIER1, MTDH, MYSM1, N4BP2L2, NCOA1, NCOA2, NCOA7, NPM1, NUCKS1, PIAS1, PPARGC1A, RSF1, RYBP, SIRT1, SLC30A9, SS18, TBL1XR1, TRIM37, WWTR1, YAP1]
GO:0006468	protein phosphorylation	0.0124171	8.41328	114	[ADAM9, AKT3, ATG14, ATM, ATR, BAZ1B, BMP2K, BMP5, BMPR1A, BRAF, CAB39, CAMK1D, CASK, CASP3, CCNC, CCNE1, CCNL1, CCNT2, CD109, CD74, CDC42BPA, CDK12, CDK19, CDK6, CDK7, CDKL5, CHEK1, CLK1, CNOT7, CPNE3, CREB1, CRY1, DCLK1, DDX3X, DLG1, DNAJC10, EIF2A, EIF2AK2, EPHA7, FABP4, FGF2, FGF9, GGNBP2, GTF2H5, HGF, IBTK, IGF1R, INHBA, INSR, KIDINS220, KRAS, LATS1, LEPR, LOX, MAP3K2, MAP3K5, MAP3K7, MAP3K9…
GO:0006368	transcription elongation from RNA polymerase II promoter	0.0124617	18.4211	7	[CDK12, CTR9, ELOB, HNRNPU, RTF1, SUPT16H, WDR43]
GO:0030330	DNA damage response, signal transduction by p53 class mediator	0.012492	17.0213	8	[ATR, CD74, MDM2, MDM4, MYO6, NPM1, SIRT1, SPRED1]
GO:0031047	gene silencing by RNA	0.0132186	14.2857	12	[AGO4, CNOT6, CNOT6L, CNOT7, DHX9, PPP3CA, PUM2, TIAL1, TNRC6A, TNRC6B, TNRC6C, TUT7]
GO:0006635	fatty acid beta-oxidation	0.0134452	15.7895	9	[ACADL, ACADM, ACAT2, AUH, CPT1A, CRAT, DECR1, EHHADH, IRS2]
GO:0008631	intrinsic apoptotic signaling pathway in response to oxidative stress	0.0136283	20	6	[HIF1A, MAP3K5, PDCD10, PDK1, SFPQ, SIRT1]
GO:0060428	lung epithelium development	0.0136283	20	6	[CREB1, NFIB, RBPJ, STRA6, THRA, YAP1]
GO:0060038	cardiac muscle cell proliferation	0.0136283	20	6	[BMPR1A, MEF2C, RBPJ, TGFB2, TGFBR1, YAP1]
GO:0016570	histone modification	0.0138196	9.97442	39	[ASH1L, ATM, BAZ1B, BMI1, BRCC3, BRD7, CHEK1, CLOCK, CTR9, ELK4, HDAC9, ING2, ING3, KAT6B, KDM6A, KMT2C, KMT2E, MAP3K7, MAPK8, MIER1, MYSM1, NCOA1, NSD3, PAXBP1, PHF20L1, PRDM5, PRKAA1, RLF, RTF1, RYBP, SFPQ, SIRT1, SUV39H2, TBL1XR1, TET1, TET2, TRIM37, USP15, WAC]
GO:1904646	cellular response to amyloid-beta	0.0138935	22.7273	5	[IGF1R, ITGA4, LGMN, NGFR, PRNP]
GO:0090169	regulation of spindle assembly	0.0138935	22.7273	5	[GPSM2, HNRNPU, NUMA1, SENP6, VPS4B]
GO:0030374	nuclear receptor coactivator activity	0.0143275	17.9487	7	[CNOT6, NCOA1, NCOA2, NCOA7, PPARGC1A, SLC30A9, SS18]
GO:0035904	aorta development	0.0143275	17.9487	7	[ADAMTS6, BMPR1A, HECTD1, LOX, LRP2, NGFR, RBPJ]
GO:0016358	dendrite development	0.0144457	12.1795	19	[BHLHB9, BMP5, CAMK1D, CAMSAP2, CDKL5, CRK, DCLK1, ITGB1, LZTS1, MEF2A, NLGN1, NRP1, PAFAH1B1, PICALM, PPP3CA, PTN, PTPRD, UBA6, WASL]
GO:0032006	regulation of TOR signaling	0.0149101	13.9535	12	[AKT3, ATM, DDIT4, GPR137C, HIF1A, MIOS, PRKAA1, RICTOR, RRAGD, SIRT1, UBR1, WAC]
GO:1902570	protein localization to nucleolus	0.0154255	26.6667	4	[NOL8, NPM1, NVL, WRN]
GO:0048268	clathrin coat assembly	0.0154255	26.6667	4	[CLTC, FCHO2, PICALM, SNAP91]
GO:0003177	pulmonary valve development	0.0154255	26.6667	4	[GJA5, NOTCH2, RBPJ, STRA6]
GO:0045974	regulation of translation, ncRNA-mediated	0.0154255	26.6667	4	[AGO4, TNRC6A, TNRC6B, TNRC6C]
GO:0040033	negative regulation of translation, ncRNA-mediated	0.0154255	26.6667	4	[AGO4, TNRC6A, TNRC6B, TNRC6C]
GO:0035278	miRNA mediated inhibition of translation	0.0154255	26.6667	4	[AGO4, TNRC6A, TNRC6B, TNRC6C]
GO:0080182	histone H3-K4 trimethylation	0.0154255	26.6667	4	[CTR9, KMT2E, RTF1, TET2]
GO:0099068	postsynapse assembly	0.0154255	26.6667	4	[IL1RAP, LGR5, NLGN1, PTPRD]
GO:1904861	excitatory synapse assembly	0.0154255	26.6667	4	[IL1RAP, LGR5, NLGN1, PTPRD]
GO:0000045	autophagosome assembly	0.015884	13.7931	12	[ADPRHL1, ATG12, ATG14, PIK3C3, RAB23, RAB3GAP1, RAB3GAP2, RB1CC1, STX17, TBC1D12, TP53INP2, TRAPPC8]
GO:0016796	exonuclease activity, active with either ribo- or deoxyribonucleic acids and producing 5'-phosphomonoesters	0.0159182	16.3265	8	[ANGEL1, ANGEL2, CNOT6, CNOT6L, CNOT7, MRE11, PAN3, XRN1]
GO:0046324	regulation of glucose import	0.0163845	17.5	7	[APPL1, INSR, IRS2, MEF2A, OSTN, PTPN11, SLC1A2]
GO:0019395	fatty acid oxidation	0.0167225	14.6667	11	[ACADL, ACADM, ACAT2, AUH, CPT1A, CRAT, DECR1, EHHADH, IRS2, PDK4, PRKAA1]
GO:0004527	exonuclease activity	0.0167225	14.6667	11	[ANGEL1, ANGEL2, APLF, CNOT6, CNOT6L, CNOT7, DDX1, MRE11, PAN3, WRN, XRN1]
GO:1905898	positive regulation of response to endoplasmic reticulum stress	0.0167899	21.7391	5	[HERPUD1, PIK3R1, RNFT1, SERINC3, SIRT1]
GO:0031069	hair follicle morphogenesis	0.0167899	21.7391	5	[EXT1, IGFBP5, NGFR, SOSTDC1, TGFB2]
GO:0051497	negative regulation of stress fiber assembly	0.0167899	21.7391	5	[ARHGAP28, CORO2B, DLC1, MET, PIK3R1]
GO:0060043	regulation of cardiac muscle cell proliferation	0.0167899	21.7391	5	[BMPR1A, MEF2C, RBPJ, TGFBR1, YAP1]
GO:0022618	ribonucleoprotein complex assembly	0.0170568	11.7284	19	[AGO4, ATR, CPSF6, DHX9, EIF3A, EIF3E, EIF3M, LSM2, LUC7L3, PRPF18, PRPF3, PRPF39, PTBP2, RPS27, SETX, SF3B1, SLU7, SRPK1, YTHDC1]
GO:0048738	cardiac muscle tissue development	0.0173248	12.0567	17	[ACADM, BMPR1A, COL11A1, CREB1, CXADR, EGLN1, HNRNPU, ITGB1, LRP2, MEF2A, MEF2C, NEB, NEBL, RBPJ, TGFB2, TGFBR1, YAP1]
GO:0060828	regulation of canonical Wnt signaling pathway	0.0174489	11.0577	23	[BICC1, DDX3X, DKK2, FRZB, G3BP1, INVS, LATS1, LGR5, PPM1A, PPM1B, RBMS3, RBPJ, RNF146, RSPO2, SLC9A3R1, SOSTDC1, TBL1XR1, TNKS2, USP34, WWTR1, XIAP, YAP1, ZEB2]
GO:0060389	pathway-restricted SMAD protein phosphorylation	0.0184706	15	9	[BMP5, BMPR1A, INHBA, SDCBP, TGFB2, TGFBR1, TGFBR3, TWSG1, USP15]
GO:0034314	Arp2/3 complex-mediated actin nucleation	0.0185528	18.75	6	[ACTR2, ACTR3, GMFB, JMY, NCKAP1, WASL]
GO:0010594	regulation of endothelial cell migration	0.0190264	12.5	16	[AKT3, FGF2, HDAC9, HIF1A, KLF4, LGMN, MEF2C, MEOX2, MET, NF1, NRP1, PDCD10, PIK3C2A, PTN, SIRT1, SPRED1]
GO:0008334	histone mRNA metabolic process	0.0194913	25	4	[ATM, CPSF2, LSM11, XRN1]
GO:0051797	regulation of hair follicle development	0.0194913	25	4	[INHBA, NGFR, NUMA1, TGFB2]
GO:0070932	histone H3 deacetylation	0.0194913	25	4	[ELK4, HDAC9, SFPQ, SIRT1]
GO:0048261	negative regulation of receptor-mediated endocytosis	0.0194913	25	4	[ITGAV, NEU3, PICALM, SDCBP]
GO:0060045	positive regulation of cardiac muscle cell proliferation	0.0194913	25	4	[BMPR1A, MEF2C, RBPJ, YAP1]
GO:0003128	heart field specification	0.0194913	25	4	[EXT1, LRP2, MEF2C, RBPJ]
GO:0051491	positive regulation of filopodium assembly	0.0194913	25	4	[FNBP1L, NRP1, PIK3R1, TGFBR1]
GO:0007549	dosage compensation	0.0194913	25	4	[HNRNPU, RLIM, SMCHD1, YTHDC1]
GO:0009048	dosage compensation by inactivation of X chromosome	0.0194913	25	4	[HNRNPU, RLIM, SMCHD1, YTHDC1]
GO:0030324	lung development	0.0196089	12.0805	18	[BMPR1A, CREB1, EXT1, FGF2, FGF9, IGFBP5, KRAS, LOX, MAN1A2, NFIB, RBPJ, RC3H2, RSPO2, SMAD2, SP3, STRA6, THRA, YAP1]
GO:0005096	GTPase activator activity	0.0196489	9.89011	36	[ACAP2, ADPRHL1, ARFGAP3, ARFGEF1, ARFGEF2, ARHGAP28, ARHGAP29, ARHGAP42, ARHGEF12, DENND2C, DENND4A, DLC1, DOCK11, ELMOD2, EVI5, ITSN2, MET, NF1, NRP1, OPHN1, PLCB1, RAB3GAP1, RAB3GAP2, RABEP1, RABGAP1L, RALGAPA1, RAPGEF4, RASA2, RASGEF1A, RASGRP1, RIC1, RP2, SOS2, TBC1D12, TBC1D15, TBC1D8B]
GO:0006417	regulation of translation	0.0198876	10.1493	34	[AGO4, ANG, ASCC3, CNOT6, CNOT6L, CNOT7, DDX3X, DHX36, DHX9, EIF1AX, EIF2A, EIF2AK2, EIF2S3, EIF3A, EIF3E, EIF3M, HBS1L, IGFBP5, LRPPRC, LSM14A, MAPKAPK5, MTIF2, NANOS1, NCL, NPM1, PAN3, RC3H2, SAMD4A, SECISBP2L, SRP9, TIA1, TNRC6A, TNRC6B, TNRC6C]
GO:0048844	artery morphogenesis	0.0199761	15.6863	8	[AKT3, BMPR1A, LDLR, LRP2, NRP1, RBPJ, STRA6, TGFBR1]
GO:0018126	protein hydroxylation	0.0200602	20.8333	5	[ASPH, EGLN1, ERO1A, P4HA1, PLOD2]
GO:0010390	histone monoubiquitination	0.0200602	20.8333	5	[BMI1, CTR9, RYBP, TRIM37, WAC]
GO:0061564	axon development	0.0204837	10.0592	34	[BRAF, CAMSAP2, CDH11, CDH2, CDKL5, CNR1, CRABP2, CREB1, DCLK1, EFNB1, ENAH, EPHA7, ETV1, EXT1, FLRT3, ITGB1, KLF4, LAMA2, LGI1, NFIB, NGFR, NPPC, NRP1, PAFAH1B1, PICALM, PTN, PTPN11, RET, RYK, SEMA3D, SEMA6B, SLITRK6, SPART, USP9X]
GO:0003007	heart morphogenesis	0.0207164	11.1675	22	[ADGRG6, AHI1, ARL13B, BMPR1A, COL11A1, EGLN1, EXT1, GJA5, HIF1A, IFT57, INSR, KDM6A, LRP2, MDM2, MEF2C, NOTCH2, NRP1, RBPJ, TGFB2, TGFBR1, TGFBR3, YAP1]
GO:0010824	regulation of centrosome duplication	0.0211086	16.6667	7	[ALMS1, CEP295, NPM1, PDCD6IP, SIRT1, TRIM37, VPS4B]
GO:0032206	positive regulation of telomere maintenance	0.0211086	16.6667	7	[ATM, DHX36, FBXO4, MAPKAPK5, MRE11, POT1, TNKS2]
GO:0051056	regulation of small GTPase mediated signal transduction	0.0213268	11.4286	20	[ABCA1, ARFGEF1, ARFGEF2, ARHGAP28, ARHGAP42, DENND4A, DLC1, EPS8, ITGAV, ITGB1, KRAS, LOC100154105, MET, NOTCH2, NRP1, OPHN1, RALGAPA1, RASA2, RASGEF1A, RASGRP1]
GO:0006383	transcription by RNA polymerase III	0.0214194	18.1818	6	[AKR1B1, DHX36, GTF3C3, ICE2, SNAPC1, ZC3H8]
GO:0010828	positive regulation of glucose transmembrane transport	0.0214194	18.1818	6	[APPL1, INSR, IRS2, MEF2A, PTPN11, SLC1A2]
GO:0048015	phosphatidylinositol-mediated signaling	0.0215263	12.1212	16	[EXOC1, HGF, IGF1R, INSR, NTRK2, PIK3C2A, PIK3C3, PIK3R1, PLCB1, PLCB4, PLEKHA1, PTPN13, RASGRP1, SIRT1, SLC9A3R1, TGFB2]
GO:0004842	ubiquitin-protein transferase activity	0.0218547	9.78836	37	[ANKIB1, BIRC6, BMI1, CUL2, DZIP3, FANCL, FBXL3, FBXO4, HACE1, HECTD1, HECTD2, HERC4, ITCH, KLHL42, KLHL9, MDM2, PELI1, PELI2, PIAP, PPP1R11, RC3H2, RLIM, RNF13, RNF146, RNF150, RNF157, RNF19A, RNFT1, SHPRH, TRIM33, TRIM37, UBE2K, UBE4A, UBR1, UBR3, UHRF2, XIAP]
GO:0031122	cytoplasmic microtubule organization	0.022259	15.3846	8	[CAMSAP2, DLG1, HOOK3, NUMA1, PAFAH1B1, PCM1, SLK, VPS4B]
GO:0010827	regulation of glucose transmembrane transport	0.022259	15.3846	8	[APPL1, INSR, IRS2, MEF2A, OSTN, PTPN11, SLC1A2, STXBP4]
GO:0031399	regulation of protein modification process	0.0227636	8.37479	101	[ADAM9, ARFGEF1, ATG14, BMI1, BMP5, BMPR1A, BRD7, CAB39, CASP3, CCNE1, CCNL1, CCNT2, CD109, CD74, CDK12, CEP295, CHEK1, CNOT7, CRY1, CTR9, DBI, DDX3X, DLC1, DLG1, DNAJC10, EPHA7, FABP4, FBXO4, FGF2, FGF9, GGNBP2, HERPUD1, HGF, HIF1A, HSP90B1, IBTK, ING2, INHBA, INSR, ITCH, KMT2E, KRAS, LATS1, LEPR, LOX, MAP3K5, MAP3K7, MAPK8, MFHAS1, MRE11, NCOA7, NPM1, NRP1, NSD3, NTRK2, PAXBP1, PDCD10, PELI1, P…
GO:0003231	cardiac ventricle development	0.0227914	13.2653	13	[BMPR1A, COL11A1, EGLN1, GJA5, HECTD1, HIF1A, LRP2, MDM2, MEF2C, RBPJ, STRA6, TGFBR1, TMEM65]
GO:1900087	positive regulation of G1/S transition of mitotic cell cycle	0.0237208	20	5	[DDX3X, KMT2E, LSM11, MDM2, PLCB1]
GO:0032232	negative regulation of actin filament bundle assembly	0.0237208	20	5	[ARHGAP28, CORO2B, DLC1, MET, PIK3R1]
GO:0098773	skin epidermis development	0.0238488	14.7059	10	[CD109, EXT1, IGFBP5, INHBA, LGR5, NGFR, NUMA1, RBPJ, SOSTDC1, TGFB2]
GO:0055007	cardiac muscle cell differentiation	0.0238488	14.7059	10	[ACADM, BMPR1A, CXADR, HNRNPU, ITGB1, MEF2A, MEF2C, NEB, NEBL, RBPJ]
GO:0043525	positive regulation of neuron apoptotic process	0.0241587	23.5294	4	[ATM, EPHA7, PRNP, TGFB2]
GO:1903859	regulation of dendrite extension	0.0241587	23.5294	4	[ITSN2, OSTN, PLAA, RIMS1]
GO:0032007	negative regulation of TOR signaling	0.0245709	17.6471	6	[ATM, DDIT4, HIF1A, PRKAA1, SIRT1, UBR1]
GO:1902808	positive regulation of cell cycle G1/S phase transition	0.0245709	17.6471	6	[DDX3X, KMT2E, LSM11, MDM2, PLCB1, STXBP4]
GO:0060976	coronary vasculature development	0.0245709	17.6471	6	[ADAMTS6, DYNC2H1, LRP2, NRP1, SPRED1, TGFBR1]
GO:0090224	regulation of spindle organization	0.0245709	17.6471	6	[CLTC, GPSM2, HNRNPU, NUMA1, SENP6, VPS4B]
GO:0008286	insulin receptor signaling pathway	0.0246672	13.4146	11	[APPL1, GKAP1, INSR, IRS2, LOC100511937, NUCKS1, PDK4, PIK3R1, PTPN11, SIRT1, STXBP4]
GO:0090100	positive regulation of transmembrane receptor protein serine/threonine kinase signaling pathway	0.0251313	12.8713	13	[BMP5, BMPR1A, ING2, INHBA, NOTCH2, NUMA1, RBPJ, SDCBP, SMAD2, TGFB2, TGFBR1, TWSG1, ZEB2]
GO:0048259	regulation of receptor-mediated endocytosis	0.025932	14.2857	10	[AHI1, ATAD1, BMP2K, INSR, ITGAV, NEU3, OPHN1, PICALM, SDCBP, SNAP91]
GO:0051896	regulation of protein kinase B signaling	0.0260947	12.3967	15	[DLG1, IGFBP5, INSR, ITGB1, LRP2, MET, MFHAS1, MTDH, NTRK2, PLEKHA1, RET, RICTOR, SIRT1, SLC9A3R1, TGFBR1]
GO:0006486	protein glycosylation	0.0263984	11.1702	21	[ALG5, ARFGEF1, C1GALT1, C1GALT1C1, CHEK1, DPM1, EXT1, FUT8, GALNT5, GFPT1, MAN1A1, MGAT4A, RXYLT1, ST3GAL3, ST8SIA1, ST8SIA2, STT3B, TET2, TMEM59, TUSC3, UGGT2]
GO:0010976	positive regulation of neuron projection development	0.0272031	14.0845	10	[BHLHB9, BMP5, BRAF, CNTN1, NTRK2, PAFAH1B1, PTN, RET, SETX, TMEM30A]
GO:0014033	neural crest cell differentiation	0.0272031	14.0845	10	[BMPR1A, EDNRB, EFNB1, EXT1, HIF1A, MEF2C, NRP1, RET, SEMA3D, SEMA6B]
GO:1903322	positive regulation of protein modification by small protein conjugation or removal	0.0272107	12.6214	13	[BMI1, CRY1, CTR9, DDX3X, FBXO4, NPM1, PELI1, PIAP, PIAS1, RASSF5, RWDD3, WDR48, XIAP]
GO:0070302	regulation of stress-activated protein kinase signaling cascade	0.0275327	11.8056	17	[DLG1, EIF2AK2, HGF, IGF1R, ITCH, KLHDC10, MDFIC, MFHAS1, PAFAH1B1, PDCD10, PLCB1, RASGRP1, RB1CC1, RNF13, TAOK1, TGFB2, TRAF5]
GO:0051052	regulation of DNA metabolic process	0.0277493	10.219	28	[ACTR2, APLF, ATM, BRCC3, CEBPG, CHEK1, DHX36, DHX9, FBXO4, HGF, HNRNPU, KLF4, MAPKAPK5, MRE11, NPM1, NUCKS1, NVL, POT1, PPARGC1A, RLF, SIRT1, SMCHD1, SMG1, TNKS2, USP1, USP9X, WDR48, WRN]
GO:0060914	heart formation	0.0277856	19.2308	5	[BMPR1A, EXT1, LRP2, MEF2C, RBPJ]
GO:0055021	regulation of cardiac muscle tissue growth	0.0277856	19.2308	5	[BMPR1A, MEF2C, RBPJ, TGFBR1, YAP1]
GO:0043537	negative regulation of blood vessel endothelial cell migration	0.0277856	19.2308	5	[KLF4, MEF2C, MEOX2, PDCD10, SPRED1]
GO:1905606	regulation of presynapse assembly	0.0277856	19.2308	5	[GPC6, IL1RAP, LGR5, PTPRD, SLITRK6]
GO:0006110	regulation of glycolytic process	0.0280173	17.1429	6	[DDIT4, GPD1, HIF1A, INSR, PRKAA1, SLC4A4]
GO:0055017	cardiac muscle tissue growth	0.0280173	17.1429	6	[BMPR1A, MEF2C, RBPJ, TGFB2, TGFBR1, YAP1]
GO:0022612	gland morphogenesis	0.0284096	12.5	13	[AKR1B1, BTBD7, HGF, IGFBP5, NFIB, NOTCH2, NRG3, NRP1, PTN, SLC9A3R1, SOSTDC1, TGFB2, TWSG1]
GO:1901991	negative regulation of mitotic cell cycle phase transition	0.0290911	12	15	[ATM, BRCC3, BRD7, CHEK1, DLG1, DYNC1LI1, KLF4, MDM2, MRE11, RAD17, RAD21, SYF2, TAOK1, TOPBP1, WAC]
GO:0043162	ubiquitin-dependent protein catabolic process via the multivesicular body sorting pathway	0.029445	22.2222	4	[PLAA, VPS36, VPS37A, VPS4B]
GO:0001829	trophectodermal cell differentiation	0.029445	22.2222	4	[CTR9, SP3, TEAD4, YAP1]
GO:0004675	transmembrane receptor protein serine/threonine kinase activity	0.029445	22.2222	4	[BMPR1A, SOSTDC1, TGFBR1, TGFBR3]
GO:0035024	negative regulation of Rho protein signal transduction	0.029445	22.2222	4	[ARHGAP42, DLC1, ITGB1, MET]
GO:1904707	positive regulation of vascular associated smooth muscle cell proliferation	0.029445	22.2222	4	[BMPR1A, FGF9, GJA1, IGFBP5]
GO:0007265	Ras protein signal transduction	0.0297741	10.3586	26	[ABCA1, ARFGEF1, ARFGEF2, ARHGAP42, ARHGEF12, DENND4A, DLC1, EPS8, GNA13, GPSM2, ITGB1, KRAS, LOC100154105, MAPKAPK5, MET, NCKAP1, NGFR, NOTCH2, NRP1, OPHN1, RAB30, RASA2, RASGEF1A, RASGRP1, RERG, SDCBP]
GO:0051568	histone H3-K4 methylation	0.0298465	15.5556	7	[ASH1L, CTR9, KMT2C, KMT2E, RLF, RTF1, TET2]
GO:0046605	regulation of centrosome cycle	0.0298465	15.5556	7	[ALMS1, CEP295, NPM1, PDCD6IP, SIRT1, TRIM37, VPS4B]
GO:0051965	positive regulation of synapse assembly	0.0298465	15.5556	7	[ADGRL2, BHLHB9, FLRT3, IL1RAP, NLGN1, NTRK2, PTPRD]
GO:0016241	regulation of macroautophagy	0.029873	12.9412	11	[GNAI3, HIF1A, LZTS1, QSOX1, RAB3GAP1, RAB3GAP2, SIRT1, SMG1, TBK1, VPS13C, WAC]
GO:0006354	DNA-templated transcription, elongation	0.0301995	14.5455	8	[CCNT2, CDK12, CTR9, ELOB, HNRNPU, RTF1, SUPT16H, WDR43]
GO:0046578	regulation of Ras protein signal transduction	0.0302975	11.4865	17	[ABCA1, ARFGEF1, ARFGEF2, ARHGAP42, DENND4A, DLC1, EPS8, ITGB1, KRAS, LOC100154105, MET, NOTCH2, NRP1, OPHN1, RASA2, RASGEF1A, RASGRP1]
GO:0051253	negative regulation of RNA metabolic process	0.0303426	8.35556	94	[AKR1B1, ANGEL2, ATAD2B, ATXN1, BACH1, BMI1, BPTF, BRD7, BTAF1, CNOT7, CREB1, CRY1, CTR9, DHX36, DHX9, DLG1, EDNRB, ELK4, FABP4, FOXP1, FOXP2, HDAC9, HELLS, HNRNPU, IKZF5, KAT6B, KCNIP3, KLF12, KLF4, LCOR, LOC100154415, LOC100627195, LOC102167697, LRPPRC, MBTD1, MDFIC, MDM2, MDM4, MEF2A, MEF2C, MIER1, MTDH, MXD1, N4BP2L2, NANOG, NCOA2, NFIB, NOSTRIN, NOTCH2, NPM1, NR1D2, NR2C1, PDCD4, PIAS1, PLCB…
GO:0061630	ubiquitin protein ligase activity	0.0307747	10.2767	26	[ANKIB1, DZIP3, FANCL, FBXO4, HECTD1, ITCH, MDM2, PELI1, PELI2, PIAP, PPP1R11, RC3H2, RLIM, RNF13, RNF146, RNF150, RNF157, RNF19A, RNFT1, SHPRH, TRIM37, UBE2K, UBE4A, UBR1, UBR3, UHRF2]
GO:0048013	ephrin receptor signaling pathway	0.0317679	16.6667	6	[CRK, EFNB1, EPHA7, PTPN11, RBPJ, SS18]
GO:0000132	establishment of mitotic spindle orientation	0.0322663	18.5185	5	[GJA1, GPSM2, ITGB1, NUMA1, PAFAH1B1]
GO:0099174	regulation of presynapse organization	0.0322663	18.5185	5	[GPC6, IL1RAP, LGR5, PTPRD, SLITRK6]
GO:0000122	negative regulation of transcription by RNA polymerase II	0.0325512	8.76217	63	[AKR1B1, ATXN1, BACH1, BMI1, BPTF, CRY1, CTR9, DLG1, EDNRB, ELK4, FOXP1, FOXP2, HDAC9, HNRNPU, IKZF5, KCNIP3, KLF12, KLF4, LCOR, LOC100154415, LOC102167697, MDM2, MDM4, MEF2A, MEF2C, MIER1, MTDH, MXD1, N4BP2L2, NANOG, NCOA2, NFIB, NOTCH2, NR1D2, NR2C1, PIAS1, PRDM5, RBPJ, RLIM, RTF1, RYBP, SDCBP, SFPQ, SIRT1, SP3, SREBF2, SUV39H2, TBL1XR1, THRA, TRIM37, TRPS1, USP2, WWTR1, YAP1, ZBTB6, ZC3H8, ZEB…
GO:0001755	neural crest cell migration	0.0332296	15.2174	7	[EDNRB, EFNB1, HIF1A, NRP1, RET, SEMA3D, SEMA6B]
GO:0045010	actin nucleation	0.0332296	15.2174	7	[ACTR2, ACTR3, FMN2, GMFB, JMY, NCKAP1, WASL]
GO:0010862	positive regulation of pathway-restricted SMAD protein phosphorylation	0.0332296	15.2174	7	[BMP5, BMPR1A, INHBA, SDCBP, TGFB2, TGFBR1, TWSG1]
GO:0007015	actin filament organization	0.0333344	9.64187	35	[ACTR2, ACTR3, ADD3, ALMS1, ARFGEF1, ARHGAP28, BRAF, CAPZA2, CFL1, CORO2B, DIAPH2, DLC1, DLG1, ENAH, EPS8, FMN2, GAS2L3, GMFB, HSP90B1, JMY, LATS1, MET, MYO6, NCKAP1, NEB, NEBL, NRP1, PIK3R1, PLEKHH2, PLS3, PPP1R9A, RDX, RICTOR, TGFBR1, WASL]
GO:0031123	RNA 3'-end processing	0.033686	12.9032	12	[CPSF2, CPSF6, CTR9, DHX36, INTS12, LSM11, PAPOLA, PAPOLG, TUT7, VIRMA, YTHDC1, ZC3H14]
GO:0031401	positive regulation of protein modification process	0.0346496	8.60759	68	[ADAM9, ARFGEF1, ATG14, BMI1, BMP5, BMPR1A, BRD7, CAB39, CCNT2, CD74, CEP295, CRY1, CTR9, DDX3X, DLC1, DLG1, EPHA7, FBXO4, FGF2, FGF9, HGF, ING2, INHBA, INSR, KMT2E, KRAS, LATS1, LEPR, MAP3K5, MAP3K7, MRE11, NPM1, NRP1, NSD3, NTRK2, PAXBP1, PDCD10, PELI1, PELI2, PIAP, PIAS1, PPP2R3C, PRKAA1, PRNP, PTPN11, RAB3GAP1, RAB3GAP2, RASGRP1, RASSF5, RB1CC1, RET, RICTOR, RTF1, RWDD3, SDCBP, SIRT1, SMPD1, …
GO:0043066	negative regulation of apoptotic process	0.0351526	8.84676	56	[AGO4, AHI1, AKR1B1, ARG2, BHLHB9, BIRC6, BMI1, BRAF, CASP3, CD74, DDX3X, EIF2AK2, GTF2H2, HERPUD1, HGF, HIF1A, HSP90B1, IGF1R, ING2, IRS2, ITCH, ITGAV, ITGB1, KDSR, KIFAP3, KLF4, KRAS, LGMN, LOC100154415, LRP2, MAPK8, MDM2, MDM4, MEF2C, MRE11, MTDH, NPM1, NRP1, NTRK2, PARL, PDCD10, PDK4, PIAP, PIK3R1, PLAA, PPARGC1A, PRKAA1, RB1CC1, RETREG1, SETX, SIRT1, SON, TGFBR1, XIAP, YAP1, ZFP91]
GO:0009065	glutamine family amino acid catabolic process	0.0353618	21.0526	4	[ALDH4A1, ARG2, DDAH1, GLS]
GO:1902914	regulation of protein polyubiquitination	0.0353618	21.0526	4	[DDX3X, FBXO4, PLAA, XIAP]
GO:0060421	positive regulation of heart growth	0.0353618	21.0526	4	[BMPR1A, MEF2C, RBPJ, YAP1]
GO:0090050	positive regulation of cell migration involved in sprouting angiogenesis	0.0353618	21.0526	4	[AKT3, HDAC9, NRP1, PIK3C2A]
GO:0035195	gene silencing by miRNA	0.0355429	14.5161	9	[AGO4, DHX9, PPP3CA, PUM2, TIAL1, TNRC6A, TNRC6B, TNRC6C, TUT7]
GO:0051865	protein autoubiquitination	0.0355429	14.5161	9	[HECTD1, ITCH, KLHL24, MDM2, RNF13, RNF146, RNFT1, TRIM37, UHRF2]
GO:0010975	regulation of neuron projection development	0.0357765	10.0746	27	[BHLHB9, BMP5, BRAF, CAMK1D, CAMSAP2, CDH2, CDKL5, CNTN1, CRABP2, CRK, EPHA7, KLF4, LZTS1, NLGN1, NRP1, NTRK2, PAFAH1B1, PPP3CA, PTN, PTPRD, RET, RYK, SEMA3D, SEMA6B, SETX, SPART, TMEM30A]
GO:0046636	negative regulation of alpha-beta T cell activation	0.0358306	16.2162	6	[ARG2, ITCH, RC3H2, SOCS5, TWSG1, ZNF397]
GO:0099054	presynapse assembly	0.0358306	16.2162	6	[GPC6, IL1RAP, LGR5, NLGN1, PTPRD, SLITRK6]
GO:1904356	regulation of telomere maintenance via telomere lengthening	0.0368587	14.8936	7	[ATM, DHX36, FBXO4, HNRNPU, MAPKAPK5, POT1, TNKS2]
GO:0044773	mitotic DNA damage checkpoint signaling	0.0368947	14.2857	9	[BRCC3, CHEK1, MDM2, MRE11, RAD17, SYF2, TAOK1, TOPBP1, WAC]
GO:0071634	regulation of transforming growth factor beta production	0.0371726	17.8571	5	[BMPR1A, HIF1A, ITGAV, ITGB8, TGFB2]
GO:2000515	negative regulation of CD4-positive, alpha-beta T cell activation	0.0371726	17.8571	5	[ARG2, RC3H2, SOCS5, TWSG1, ZNF397]
GO:0032270	positive regulation of cellular protein metabolic process	0.0375518	8.32562	90	[ADAM9, ANKIB1, ARFGEF1, ASPH, ATG14, BBS7, BMI1, BMP5, BMPR1A, BRD7, CAB39, CCNT2, CD74, CEP295, CLPX, CRY1, CTR9, DDX3X, DHX36, DHX9, DLC1, DLG1, EIF3E, EPHA7, FBXO4, FGF2, FGF9, HERPUD1, HGF, IFT57, ING2, INHBA, INSR, KLF4, KMT2E, KRAS, LATS1, LDLR, LEPR, LGMN, LRP2, MAP3K5, MAP3K7, MDM2, MRE11, NGFR, NPM1, NRP1, NSD3, NTRK2, PAXBP1, PDCD10, PELI1, PELI2, PIAP, PIAS1, PICALM, PPP2R3C, PRKAA1, …
GO:0021537	telencephalon development	0.0375612	11.1801	18	[ARL13B, CRK, EXT1, FOXP2, HIF1A, INHBA, MPP5, NFIB, NRG3, NTRK2, PAFAH1B1, PLCB1, RPGRIP1L, RYK, SEMA6B, SLC1A2, UBA6, UCHL5]
GO:0032956	regulation of actin cytoskeleton organization	0.0391708	10.0358	28	[ACTR2, ACTR3, ADD3, ALMS1, ARFGEF1, ARHGAP28, BRAF, CAPZA2, CORO2B, CRK, DLC1, DLG1, EPS8, FMN2, GMFB, GPM6B, JMY, LATS1, MET, NCKAP1, NOTCH2, NRP1, PIK3R1, PLEKHH2, RDX, RICTOR, TGFBR1, WASL]
GO:0003179	heart valve morphogenesis	0.0402123	15.7895	6	[BMPR1A, GJA5, MDM2, MEF2C, NOTCH2, STRA6]
GO:2000300	regulation of synaptic vesicle exocytosis	0.0402123	15.7895	6	[BRAF, CACNB2, CASK, CNR1, FBXL20, NLGN1]
GO:0018023	peptidyl-lysine trimethylation	0.0402123	15.7895	6	[CTR9, KMT2E, NSD3, RTF1, SIRT1, TET2]
GO:0016575	histone deacetylation	0.0402379	13.8462	9	[ELK4, HDAC9, ING2, MAPK8, MIER1, PRDM5, SFPQ, SIRT1, TBL1XR1]
GO:0021954	central nervous system neuron development	0.0402379	13.8462	9	[CDH11, CRK, DCLK1, MPP5, NANOS1, NFIB, NRP1, NTRK2, PAFAH1B1]
GO:0032204	regulation of telomere maintenance	0.0402379	13.8462	9	[ATM, DHX36, FBXO4, HNRNPU, MAPKAPK5, MRE11, POT1, SMG1, TNKS2]
GO:0044774	mitotic DNA integrity checkpoint signaling	0.0402379	13.8462	9	[BRCC3, CHEK1, MDM2, MRE11, RAD17, SYF2, TAOK1, TOPBP1, WAC]
GO:1903038	negative regulation of leukocyte cell-cell adhesion	0.0403967	12.2449	12	[ARG2, CASP3, DLG1, FGL2, ITCH, KLF4, PELI1, RC3H2, SOCS5, TWSG1, ZC3H8, ZNF397]
GO:1902749	regulation of cell cycle G2/M phase transition	0.040559	12.8205	10	[BRCC3, CHEK1, MRE11, NPM1, RAD17, RAD21, SYF2, TAOK1, TOPBP1, VPS4B]
GO:1900180	regulation of protein localization to nucleus	0.04057	11.7647	14	[CDH1, DCLK1, EFCAB7, FBXO4, LATS1, MFHAS1, NGFR, NPM1, NVL, PIK3R1, RAB23, RASSF5, WWTR1, YAP1]
GO:0030177	positive regulation of Wnt signaling pathway	0.04057	11.7647	14	[DDX3X, DKK2, LGR5, PPM1A, PPM1B, RBPJ, RNF146, RSPO2, TBL1XR1, TNKS2, USP34, XIAP, YAP1, ZEB2]
GO:0016239	positive regulation of macroautophagy	0.0407392	14.5833	7	[GNAI3, HIF1A, RAB3GAP1, RAB3GAP2, SIRT1, TBK1, WAC]
GO:0035004	phosphatidylinositol 3-kinase activity	0.0407392	14.5833	7	[ATG14, ATM, LOC100511937, PIK3C2A, PIK3C3, PIK3R1, SOCS5]
GO:0043489	RNA stabilization	0.0407392	14.5833	7	[ANGEL2, DHX36, DHX9, HNRNPU, SYNCRIP, TENT5A, TRAF5]
GO:0106310	protein serine kinase activity	0.0409378	10.9091	18	[AKT3, ATM, ATR, BRAF, CDC42BPA, CDK7, CHEK1, MAP3K5, MAP3K7, MAP3K9, MAPK8, PKN2, PRKAA1, PRKD3, PRPF4B, SLK, SMG1, TRPM7]
GO:0032872	regulation of stress-activated MAPK cascade	0.0414713	11.2676	16	[DLG1, EIF2AK2, HGF, IGF1R, ITCH, KLHDC10, MDFIC, MFHAS1, PAFAH1B1, PDCD10, PLCB1, RASGRP1, RB1CC1, TAOK1, TGFB2, TRAF5]
GO:0006661	phosphatidylinositol biosynthetic process	0.0418699	11.6667	14	[ATG14, ATM, DGKE, DPM1, FAM126A, INPP4B, LOC100511937, PIGN, PIGT, PIK3C2A, PIK3C3, PIK3R1, SMG1, SOCS5]
GO:0033081	regulation of T cell differentiation in thymus	0.0419152	20	4	[RASGRP1, SOS2, ZC3H8, ZEB1]
GO:0001822	kidney development	0.0421482	10.3139	23	[ADAMTS16, ADAMTS6, AHI1, AKR1B1, ARG2, DLG1, DYNC2H1, EPHA7, EXT1, GREB1L, LRP2, MEF2C, NOTCH2, NRP1, PYGO1, RET, RPGRIP1L, SMAD2, STRA6, TGFBR1, TIPARP, WWTR1, YAP1]
GO:0035194	post-transcriptional gene silencing by RNA	0.0422306	13.6364	9	[AGO4, DHX9, PPP3CA, PUM2, TIAL1, TNRC6A, TNRC6B, TNRC6C, TUT7]
GO:0000380	alternative mRNA splicing, via spliceosome	0.0422306	13.6364	9	[DHX9, HNRNPU, MBNL1, NOVA1, RBM7, RBMX, SFPQ, SLU7, YTHDC1]
GO:0008542	visual learning	0.0425116	17.2414	5	[BRAF, HIF1A, ITGB1, KRAS, MEIS2]
GO:0030833	regulation of actin filament polymerization	0.0426373	11.1888	16	[ACTR2, ACTR3, ADD3, ARFGEF1, ARHGAP28, CAPZA2, DLG1, EPS8, FMN2, GMFB, JMY, LATS1, NCKAP1, RDX, RICTOR, WASL]
GO:0032231	regulation of actin filament bundle assembly	0.0431265	12.6582	10	[ALMS1, ARHGAP28, BRAF, CORO2B, DLC1, MET, NRP1, PIK3R1, RDX, TGFBR1]
GO:0140110	transcription regulator activity	0.0438106	7.89177	140	[AKR1B1, BACH1, BBX, BMPR1A, BRD7, BTAF1, CAMK1D, CDC5L, CEBPG, CLOCK, CMKLR1, CNOT6, CNOT7, CREB1, CREB5, CREBL2, CREBRF, DDX1, DHX9, DMTF1, EBF1, EIF2AK2, ELF4, ELK4, ERBIN, ERG, ETV1, EWSR1, FOXP1, FOXP2, HBP1, HCFC2, HDAC9, HIF1A, HIVEP2, HMGA2, HNRNPU, HOXC4, IKZF2, IKZF5, IL1RAP, ITCH, JMY, KAT6B, KCNIP3, KLF12, KLF4, KLF6, LCOR, LOC100154415, LOC100627195, LOC102167697, MAML2, MBTPS2, MED1…
GO:0031023	microtubule organizing center organization	0.0448279	11.4754	14	[ALMS1, CEP295, CHEK1, CNTLN, HAUS6, MPDZ, NPM1, PAFAH1B1, PCM1, PDCD6IP, SDCCAG8, SIRT1, TRIM37, VPS4B]
GO:0070534	protein K63-linked ubiquitination	0.0448761	14.2857	7	[DDX3X, HECTD1, ITCH, PELI1, PLAA, TRAF5, UBE2V2]
GO:0006111	regulation of gluconeogenesis	0.0449186	15.3846	6	[ACADM, CRY1, FAM3C, LEPR, NLN, SIRT1]
GO:0048255	mRNA stabilization	0.0449186	15.3846	6	[ANGEL2, DHX9, HNRNPU, SYNCRIP, TENT5A, TRAF5]
GO:0048762	mesenchymal cell differentiation	0.0463546	10.8571	19	[BMPR1A, EDNRB, EFNB1, EXT1, HIF1A, IL17RD, MEF2C, NRP1, RBPJ, RET, SDCBP, SEMA3D, SEMA6B, SMAD2, SPRED1, TGFB2, TGFBR1, TGFBR3, WWTR1]
GO:0090288	negative regulation of cellular response to growth factor stimulus	0.0470066	12.7907	11	[CASK, FBN1, LEMD3, LRP2, NANOG, NGFR, PPM1A, SOSTDC1, SPART, TRIM33, TWSG1]
GO:0008154	actin polymerization or depolymerization	0.0476476	10.7345	19	[ACTR2, ACTR3, ADD3, ARFGEF1, ARHGAP28, CAPZA2, CFL1, DLG1, ENAH, EPS8, FMN2, GMFB, JMY, LATS1, NCKAP1, PLEKHH2, RDX, RICTOR, WASL]
GO:0043523	regulation of neuron apoptotic process	0.0482666	11.2903	14	[ATM, BHLHB9, BRAF, EPHA7, HIF1A, KRAS, LGMN, MEF2C, NRP1, PPARGC1A, PRNP, RETREG1, TGFB2, ZFP91]
GO:0042073	intraciliary transport	0.0482882	16.6667	5	[BBS12, DYNC2H1, IFT57, PCM1, WDR35]
GO:0045047	protein targeting to ER	0.0482882	16.6667	5	[HERPUD1, MAN1A1, SEC63, SRP9, TRAM1]
GO:1903362	regulation of cellular protein catabolic process	0.0484418	10.2941	21	[ANKIB1, BBS7, HERPUD1, LATS1, LDLR, LRP2, MDM2, MFSD8, OPHN1, PIAS1, PSMC4, RDX, RIC1, RNF19A, RNFT1, RYBP, SDCBP, SOCS5, UBE2K, UCHL5, WAC]
GO:0071168	protein localization to chromatin	0.0491063	19.0476	4	[PPHLN1, RAD21, VCPIP1, WAPL]
GO:0071480	cellular response to gamma radiation	0.0491063	19.0476	4	[ATR, MDM2, WRN, YAP1]
GO:0035510	DNA dealkylation	0.0491063	19.0476	4	[ASCC3, TET1, TET2, USP9X]
GO:0032292	peripheral nervous system axon ensheathment	0.0491063	19.0476	4	[ADGRG6, MPP5, NTRK2, SH3TC2]
GO:0022011	myelination in peripheral nervous system	0.0491063	19.0476	4	[ADGRG6, MPP5, NTRK2, SH3TC2]
GO:1905207	regulation of cardiocyte differentiation	0.0491063	19.0476	4	[ABI3BP, DHX36, MEF2C, TGFB2]
GO:0010592	positive regulation of lamellipodium assembly	0.0491063	19.0476	4	[ACTR2, ACTR3, NCKAP1, PIK3R1]
GO:0001889	liver development	0.049502	13.0435	9	[ACADM, HGF, MET, NOTCH2, PTN, RB1CC1, RPGRIP1L, SEC63, SP3]
GO:0051492	regulation of stress fiber assembly	0.049502	13.0435	9	[ALMS1, ARHGAP28, BRAF, CORO2B, DLC1, MET, NRP1, PIK3R1, TGFBR1]
GO:1903312	negative regulation of mRNA metabolic process	0.049502	13.0435	9	[ANGEL2, CTR9, DHX9, HNRNPU, NPM1, SYNCRIP, TENT5A, TRAF5, ZC3H14]
GO:0001961	positive regulation of cytokine-mediated signaling pathway	0.049954	15	6	[CD74, HIF1A, LSM14A, PAFAH1B1, TBK1, UBE2K]
GO:0007409	axonogenesis	0.0500563	9.70874	30	[BRAF, CDH11, CDH2, CDKL5, CRABP2, CREB1, DCLK1, EFNB1, ENAH, EPHA7, ETV1, EXT1, FLRT3, ITGB1, LAMA2, LGI1, NFIB, NGFR, NPPC, NRP1, PAFAH1B1, PICALM, PTPN11, RET, RYK, SEMA3D, SEMA6B, SLITRK6, SPART, USP9X]
GO:0030832	regulation of actin filament length	0.050588	10.9677	17	[ACTR2, ACTR3, ADD3, ARFGEF1, ARHGAP28, CAPZA2, DLG1, EPS8, FMN2, GMFB, JMY, LATS1, NCKAP1, PLEKHH2, RDX, RICTOR, WASL]
GO:0008064	regulation of actin polymerization or depolymerization	0.050588	10.9677	17	[ACTR2, ACTR3, ADD3, ARFGEF1, ARHGAP28, CAPZA2, DLG1, EPS8, FMN2, GMFB, JMY, LATS1, NCKAP1, PLEKHH2, RDX, RICTOR, WASL]
GO:1905269	positive regulation of chromatin organization	0.0513417	12.3596	11	[BRD7, CTR9, ING2, KMT2E, MIER1, NSD3, PAXBP1, PPHLN1, RTF1, SIRT1, TET1]
GO:0050868	negative regulation of T cell activation	0.0513417	12.3596	11	[ARG2, CASP3, DLG1, FGL2, ITCH, PELI1, RC3H2, SOCS5, TWSG1, ZC3H8, ZNF397]
GO:0006487	protein N-linked glycosylation	0.0530935	14.2857	8	[ALG5, CHEK1, FUT8, GFPT1, MGAT4A, STT3B, TUSC3, UGGT2]
GO:0002062	chondrocyte differentiation	0.0531502	12.2222	11	[BMPR1A, CCN3, COL11A1, EXT1, IFT80, LNPK, MEF2C, NFIB, NPPC, PTPN11, TGFBR1]
GO:0004674	protein serine/threonine kinase activity	0.0531913	8.70918	56	[ADAM9, AKT3, ATM, ATR, BMP2K, BMPR1A, BRAF, CAB39, CAMK1D, CASK, CASP3, CCNC, CCNE1, CCNL1, CCNT2, CDC42BPA, CDK12, CDK19, CDK6, CDK7, CHEK1, CLK1, CPNE3, DCLK1, DDX3X, EIF2AK2, FGF2, INSR, LATS1, MAP3K5, MAP3K7, MAP3K9, MAPK8, MAPKAPK5, PDCD10, PDIK1L, PKN2, PRKAA1, PRKD3, PRPF4B, RASGRP1, RICTOR, SIRT1, SLK, SMG1, SMPD1, SOSTDC1, SPRED1, SRPK1, SYAP1, TAOK1, TBK1, TGFBR1, TGFBR3, TRPM7, TTBK2]
GO:0006333	chromatin assembly or disassembly	0.0534111	11.7117	13	[BAZ1B, HELLS, KAT6B, NPM1, PPHLN1, RSF1, SHPRH, SIRT1, SMCHD1, SPTY2D1, SUPT16H, SUV39H2, TET1]
GO:0060236	regulation of mitotic spindle organization	0.0545052	16.129	5	[CLTC, GPSM2, HNRNPU, NUMA1, VPS4B]
GO:0040001	establishment of mitotic spindle localization	0.0545052	16.129	5	[GJA1, GPSM2, ITGB1, NUMA1, PAFAH1B1]
GO:0060420	regulation of heart growth	0.0545052	16.129	5	[BMPR1A, MEF2C, RBPJ, TGFBR1, YAP1]
GO:1904358	positive regulation of telomere maintenance via telomere lengthening	0.0545052	16.129	5	[ATM, DHX36, FBXO4, MAPKAPK5, POT1]
