# Supplementary material for: In Utero Fetal Weight in Pigs Is Regulated by microRNAs and Their Target Genes
Source: Genes (Basel). 2021 Aug 19;12(8):1264. doi: 10.3390/genes12081264 (PMC8393551; doi:10.3390/genes12081264)
Supplement: Supplementary file 1 [file genes-12-01264-s001.zip › Table S1.xlsx]

## Sheet: Sheet1
Table S1
Correlation coefficience (r) between muscle miRNA and fetal bodyweight at 63 days post conception.
Phenotype	r	p value	fdr	Probe Set ID	seq	miRNA_family
Body weight	-0.409624	4.52e-06	0.00758198	gga_miR_142_5p_st	GTAGTGCTTTCTACTTTATGGG	miR-142
Body weight	-0.39876	8.46e-06	0.00758198	pMicroRNA73_st	AGTGGTTTTACCCTATGGTAG	miR-140
Body weight	-0.390189	1.37e-05	0.00758198	ptr_miR_186_st	CAAAGAATTCTCCTTTTGGGCTT	miR-186
Body weight	-0.386441	1.68e-05	0.00758198	rno_miR_29a_st	TAGCACCATCTGAAATCGGTTA	miR-29
Body weight	-0.384462	1.87e-05	0.00758198	pMicroRNA124_st	CTGTGCGTGTGACAGCGGCTGA	miR-210
Body weight	-0.373458	3.36e-05	0.008188	hsa_miR_24_1_star_st	ACTGATATCAGCTCAGTAGGCA	miR-24
Body weight	-0.372574	3.52e-05	0.008188	pMicroRNA18_st	AACATTCAACGCTGTCGGTGAG	miR-181
Body weight	-0.371955	3.64e-05	0.008188	tni_miR_29b_st	TAGCACCATTTGAAATCAGTGT	miR-29
Body weight	-0.366095	4.92e-05	0.00866763	pMicroRNA171_st	TAGCAGCACGTAAATACTGGAG	miR-15
Body weight	-0.365263	5.14e-05	0.00866763	mmu_miR_27b_star_st	GTTCACCAATCAGCTAAGCTCT	miR-27
Body weight	-0.358808	7.11e-05	0.00979848	mdo_miR_199b_st	GAACAGATAGTCTAAACACTGGG	miR-199
Body weight	-0.358441	7.24e-05	0.00979848	bta_miR_29a_st	CTAGCACCATCTGAAATCGGTTA	miR-29
Body weight	-0.353406	9.29e-05	0.011061	cfa_miR_181a_st	CTCACCGACAGCGTTGAATGTT	miR-181
Body weight	-0.349297	0.000113398	0.0118873	sla_miR_29a_st	CTAGCACCATCTGAAATCGGTT	miR-29
Body weight	-0.348898	0.000115606	0.0118873	cfa_miR_24_st	CCTGTTCCTGCTGAACTGAGCCA	miR-24
Body weight	-0.348577	0.000117405	0.0118873	cfa_miR_99a_st	AACCCGTAGATCCGATCTTGT	miR-99
Body weight	-0.34314	0.00015221	0.0146773	cfa_miR_181b_st	CACCGACAGCAATGAATGTT	miR-181
Body weight	-0.340343	0.000173635	0.0159823	pMicroRNA80_st	CAAAGAATTCTCCTTTTGGGCTT	miR-186
Body weight	-0.336073	0.000211803	0.0181453	ppy_miR_189_st	ACTGATATCAGCTCAGTAGGCAC	miR-24
Body weight	-0.335657	0.000215914	0.0181453	pMicroRNA250_st	TGGCTCAGTTCAGCAGGACAG	miR-24
Body weight	-0.332364	0.000251117	0.0195187	rno_miR_186_st	CAAAGAATTCTCCTTTTGGGCT	miR-186
Body weight	-0.33158	0.000260249	0.0195187	rno_miR_449a_st	ACCAGCTAACAATACACTGCCA	miR-449
Body weight	-0.330415	0.000274383	0.0198438	pMicroRNA167_st	TAGCACCATTTGAAATCGGTTA	miR-29
Body weight	-0.328604	0.000297789	0.0207939	pMicroRNA269_st	GTGGAACTTAGCCACTGTGAA	miR-27
Body weight	-0.326175	0.000332058	0.0217068	bta_miR_181a_st	AACTCACCGACAGCGTTGAATGTT	miR-181
Body weight	-0.325435	0.000343198	0.0217068	pMicroRNA119_st	CTAGCACCATCTGAAATCGGTT	miR-29
Body weight	-0.324756	0.00035374	0.0217068	xtr_miR_181a_st	AACATTCAACGCTGTCGGTGAGT	miR-181
Body weight	-0.32356	0.000373012	0.0222162	rno_miR_24_1_star_st	CTGATATCAGCTCAGTAGGCAC	miR-24
Body weight	-0.31747	0.000487058	0.0281798	xtr_miR_24a_st	CTGTTCCTGCTGAACTGAGCCA	miR-24
Body weight	-0.311971	0.000616779	0.0334074	pMicroRNA22_st	CACAAGTTCGGAATTACGGGTT	miR-99
Body weight	-0.311588	0.000626904	0.0334074	pMicroRNA268_st	TTCACAGTGGCTAAGTTCAGTG	miR-27
Body weight	-0.305119	0.000822607	0.0427123	bta_miR_199a_5p_st	CCCAGTGTTCAGACTACCTGTT	miR-199
Body weight	-0.301039	0.000973302	0.0492734	rno_miR_101a_st	TACAGTACTGTGATAACTGAA	miR-101
