# Supplementary material for: In Utero Fetal Weight in Pigs Is Regulated by microRNAs and Their Target Genes
Source: Genes (Basel). 2021 Aug 19;12(8):1264. doi: 10.3390/genes12081264 (PMC8393551; doi:10.3390/genes12081264)
Supplement: Supplementary file 1 [file genes-12-01264-s001.zip › Table S2.xlsx]

## Sheet: Sheet2
Table S2
Correlation coefficience (r) between muscle mRNA and fetal bodyweight at 63 days post conception.
pheno	r	p value	fdr	Probeset	Gene_name
Body weight	0.350992	0.00010446	0.00797794	hsa-mir-98_st	HUWE1,MIR98
Body weight	0.33141	0.000262269	0.0135803	mmu-mir-466f-3_x_st	mir-466f
Body weight	-0.410239	4.35583e-06	0.00113316	SNOWBALL_000001_s_st	AKT3
Body weight	-0.396575	9.57883e-06	0.00182645	SNOWBALL_000003_st	ZCCHC6
Body weight	-0.290463	0.00148865	0.0354363	SNOWBALL_000020_st	TAB2
Body weight	-0.343387	0.000150437	0.00996556	SNOWBALL_000026_s_st	MAP3K7
Body weight	-0.295507	0.001218	0.0318407	SNOWBALL_000099_st	LOC100513367,LOC100511145
Body weight	0.434032	1.01398e-06	0.0004542	SNOWBALL_000118_st	RNF157
Body weight	0.307007	0.000760393	0.0246081	SNOWBALL_000133_st	MIEN1
Body weight	0.294505	0.0012679	0.0325154	SNOWBALL_000162_st	CA10
Body weight	-0.275247	0.00266871	0.0486604	SNOWBALL_000167_st	STXBP4
Body weight	0.360893	6.40637e-05	0.00602359	SNOWBALL_000191_st	SEP4
Body weight	-0.280018	0.00223001	0.0439002	SNOWBALL_000194_st	TRIM37
Body weight	-0.37863	2.56093e-05	0.003417	SNOWBALL_000197_st	DHX40
Body weight	-0.274395	0.0027548	0.0494918	SNOWBALL_000212_st	GOSR1
Body weight	-0.29611	0.00118882	0.0314524	SNOWBALL_000237_st	LZTFL1
Body weight	-0.28251	0.00202784	0.0416376	SNOWBALL_000262_st	DLG1
Body weight	0.35597	8.18598e-05	0.00687525	SNOWBALL_000350_st	SCD
Body weight	-0.285713	0.00179235	0.0391318	SNOWBALL_000355_s_st	IKZF5
Body weight	0.356342	8.037e-05	0.00682633	SNOWBALL_000358_st	TMEM163
Body weight	-0.392739	1.18774e-05	0.00210144	SNOWBALL_000365_st	CD302
Body weight	-0.332842	0.0002457	0.0130717	SNOWBALL_000366_st	CD302
Body weight	-0.311854	0.00061986	0.0221845	SNOWBALL_000373_st	FAP
Body weight	-0.386595	1.66695e-05	0.00257046	SNOWBALL_000399_s_st	FLRT3
Body weight	-0.388837	1.47413e-05	0.00241771	SNOWBALL_000400_s_st	FLRT3
Body weight	-0.312519	0.000602557	0.0219267	SNOWBALL_000445_st	DPM1
Body weight	0.431857	1.1639e-06	0.000476017	SNOWBALL_000480_st	DOK5
Body weight	-0.333975	0.000233278	0.012672	SNOWBALL_000594_st	PTN
Body weight	-0.375688	2.99275e-05	0.00379247	SNOWBALL_000596_s_st	MET
Body weight	-0.307547	0.000743411	0.0243191	SNOWBALL_000599_st	INHBA
Body weight	-0.305316	0.000815929	0.0255037	SNOWBALL_000601_st	CPT1A
Body weight	0.358329	7.28257e-05	0.00646416	SNOWBALL_000604_s_st	LOC100623012
Body weight	-0.281844	0.00208018	0.0423453	SNOWBALL_000626_st
Body weight	0.375854	2.96672e-05	0.0037712	SNOWBALL_000638_st	LDLR
Body weight	0.297138	0.0011406	0.0307281	SNOWBALL_000643_st	ADGRE5
Body weight	0.307152	0.000755796	0.0245579	SNOWBALL_000662_st	IL17B
Body weight	-0.274674	0.00272631	0.0492867	SNOWBALL_000694_st	REL
Body weight	-0.315975	0.000519587	0.0204359	SNOWBALL_000745_s_st	PHF20L1
Body weight	-0.387292	1.60457e-05	0.00250864	SNOWBALL_000765_st	ZNF572
Body weight	-0.370078	4.01155e-05	0.00447988	SNOWBALL_000784_st	COL14A1
Body weight	-0.27396	0.00279972	0.0498631	SNOWBALL_000787_st	NOV
Body weight	-0.312034	0.000615125	0.0221508	SNOWBALL_000791_s_st	RAD21
Body weight	-0.412076	3.90752e-06	0.00106029	SNOWBALL_000793_st	TRPS1
Body weight	-0.342677	0.000155577	0.0101745	SNOWBALL_000797_st	LOC100518808
Body weight	-0.29847	0.00108074	0.0298566	SNOWBALL_000828_st	ARFGEF1
Body weight	0.394074	1.10242e-05	0.00199425	SNOWBALL_000833_st	RXRG
Body weight	0.293015	0.00134555	0.0334991	SNOWBALL_000875_st	S100A7
Body weight	0.409502	4.54907e-06	0.00116176	SNOWBALL_000883_st	LOC100156167
Body weight	-0.293871	0.00130043	0.0329653	SNOWBALL_000926_st
Body weight	-0.294609	0.00126261	0.0324298	SNOWBALL_000929_st	TMEM5
Body weight	-0.292589	0.00136851	0.0338146	SNOWBALL_000956_st	SLC2A13
Body weight	-0.323949	0.000366627	0.0164095	SNOWBALL_000957_s_st	CNTN1
Body weight	-0.289893	0.00152242	0.0358792	SNOWBALL_000961_st	DRAM1
Body weight	-0.31126	0.000635683	0.02241	SNOWBALL_000964_st
Body weight	-0.428365	1.44945e-06	0.000556511	SNOWBALL_000971_st
Body weight	-0.309445	0.000686402	0.0232397	SNOWBALL_001075_s_st
Body weight	0.365787	5.00101e-05	0.00516954	SNOWBALL_001133_s_st	ATAT1
Body weight	0.390448	1.34884e-05	0.00229302	SNOWBALL_001506_s_st	ARG2
Body weight	0.418376	2.67914e-06	0.000821797	SNOWBALL_001509_s_st	ARG2
Body weight	-0.350995	0.000104447	0.00797794	SNOWBALL_001520_st	TEC
Body weight	-0.377015	2.79022e-05	0.00364769	SNOWBALL_001569_st	PDK4
Body weight	-0.320945	0.000418561	0.0176871	SNOWBALL_001599_st	CD55
Body weight	-0.284155	0.0019036	0.0404757	SNOWBALL_001644_s_st	GPM6B
Body weight	-0.330948	0.000267836	0.0137424	SNOWBALL_001699_st
Body weight	-0.3592	6.97299e-05	0.0063171	SNOWBALL_001745_st	LOC100518286
Body weight	-0.29753	0.00112266	0.0304605	SNOWBALL_001757_st	LOC100525198
Body weight	-0.292298	0.00138443	0.0340763	SNOWBALL_001768_st	DIAPH2
Body weight	-0.335384	0.000218645	0.0122634	SNOWBALL_001778_st	LOC110257802
Body weight	-0.311613	0.000626238	0.0222534	SNOWBALL_001798_st	TBC1D8B
Body weight	-0.307919	0.000731895	0.0241993	SNOWBALL_001800_s_st	TBC1D8B
Body weight	-0.27443	0.00275123	0.0494678	SNOWBALL_001815_s_st	PLS3
Body weight	-0.303619	0.000875358	0.0264765	SNOWBALL_001817_s_st	PLS3
Body weight	-0.293487	0.00132047	0.0332118	SNOWBALL_001819_s_st	PLS3
Body weight	-0.345858	0.00013376	0.00918072	SNOWBALL_001827_s_st	PLS3
Body weight	-0.294298	0.00127841	0.0325967	SNOWBALL_001832_st	C1GALT1C1
Body weight	-0.282557	0.00202422	0.0416201	SNOWBALL_001849_st	ATP1B4
Body weight	-0.310575	0.000654433	0.02273	SNOWBALL_001850_s_st	ATP1B4
Body weight	-0.306415	0.000779433	0.0249666	SNOWBALL_001851_s_st	ATP1B4
Body weight	-0.362316	5.96381e-05	0.00573419	SNOWBALL_001899_st
Body weight	-0.29028	0.00149939	0.0356018	SNOWBALL_001901_s_st	XIAP
Body weight	-0.335697	0.000215508	0.0121511	SNOWBALL_001932_s_st
Body weight	-0.325371	0.000344178	0.015793	SNOWBALL_001958_s_st	FMR1
Body weight	-0.345409	0.000136661	0.00931539	SNOWBALL_001959_s_st	FMR1
Body weight	-0.379971	2.38422e-05	0.00328671	SNOWBALL_001960_s_st	FMR1
Body weight	-0.321027	0.000417063	0.017672	SNOWBALL_001963_s_st	FMR1
Body weight	-0.41907	2.56873e-06	0.000792234	SNOWBALL_001964_s_st	FMR1
Body weight	-0.41091	4.18676e-06	0.00111463	SNOWBALL_001966_s_st	FMR1
Body weight	-0.359117	7.00189e-05	0.00632455	SNOWBALL_001967_s_st	FMR1
Body weight	-0.319458	0.000446718	0.0184304	SNOWBALL_001984_st	BRCC3
Body weight	0.306645	0.000771965	0.0248363	SNOWBALL_002065_st	ACAT2
Body weight	0.327455	0.000313569	0.0150748	SNOWBALL_002090_s_st	DYNLT1
Body weight	-0.289175	0.00156602	0.0364489	SNOWBALL_002125_st	PPIL4
Body weight	-0.448384	3.9833e-07	0.000250454	SNOWBALL_002138_st	HIVEP2
Body weight	-0.367373	4.61123e-05	0.00483751	SNOWBALL_002139_st	LATS1
Body weight	-0.334718	0.000225451	0.012451	SNOWBALL_002148_st	AHI1
Body weight	-0.276491	0.00254736	0.047403	SNOWBALL_002160_st	HBS1L
Body weight	-0.353234	9.36441e-05	0.00745766	SNOWBALL_002168_st	SHPRH
Body weight	-0.327641	0.000310955	0.0150388	SNOWBALL_002171_st	HIVEP2
Body weight	0.32633	0.000329774	0.0154204	SNOWBALL_002178_st	SF3B5
Body weight	-0.375078	3.09048e-05	0.00384201	SNOWBALL_002181_st	AKAP12
Body weight	-0.29039	0.00149295	0.0355087	SNOWBALL_002206_st	KPNA5
Body weight	-0.275626	0.00263121	0.0483049	SNOWBALL_002209_st	RNF146
Body weight	-0.331074	0.000266312	0.0136958	SNOWBALL_002213_st	NCOA7
Body weight	-0.337376	0.000199402	0.0116263	SNOWBALL_002233_st	FAM135A
Body weight	-0.334086	0.00023209	0.0126196	SNOWBALL_002241_st	GJA1
Body weight	-0.330467	0.000273738	0.0139438	SNOWBALL_002244_st	ORC3
Body weight	0.311544	0.000628078	0.0222808	SNOWBALL_002245_st	MRAP2
Body weight	-0.341647	0.000163318	0.0104037	SNOWBALL_002250_st
Body weight	-0.381618	2.18281e-05	0.00308289	SNOWBALL_002254_st	MAN1A1
Body weight	-0.301168	0.000968204	0.0279803	SNOWBALL_002257_st	STX7
Body weight	-0.281886	0.00207685	0.042327	SNOWBALL_002258_s_st	RARS2
Body weight	-0.297501	0.00112397	0.0304692	SNOWBALL_002269_st	RNGTT
Body weight	-0.278189	0.00238983	0.0455375	SNOWBALL_002285_st	ZNF292
Body weight	-0.448067	4.06839e-07	0.000252329	SNOWBALL_002289_st	EPHA7
Body weight	-0.343906	0.000146782	0.00979244	SNOWBALL_002298_st	SERINC1
Body weight	-0.298848	0.00106427	0.0295612	SNOWBALL_002310_st	LAMA2
Body weight	-0.302426	0.00091947	0.0272271	SNOWBALL_002327_st	RARS2
Body weight	-0.361934	6.07955e-05	0.00579611	SNOWBALL_002336_st	SLC35A1
Body weight	-0.323018	0.000382063	0.0168417	SNOWBALL_002341_st	GOPC
Body weight	-0.308311	0.000719975	0.0239173	SNOWBALL_002344_s_st	RARS2
Body weight	-0.342786	0.000154775	0.0101694	SNOWBALL_002353_st	PM20D2
Body weight	-0.303762	0.000870197	0.0264195	SNOWBALL_002377_s_st
Body weight	-0.293272	0.00133185	0.0333062	SNOWBALL_002402_st	MYO6
Body weight	-0.286756	0.00172125	0.0382303	SNOWBALL_002403_st	PRSS35
Body weight	-0.355699	8.29635e-05	0.00690959	SNOWBALL_002408_st	FAM46A
Body weight	-0.439167	7.29445e-07	0.000361139	SNOWBALL_002417_st	PYGO1
Body weight	-0.27919	0.00230117	0.0446623	SNOWBALL_002442_st	C1H18orf54
Body weight	-0.29752	0.00112311	0.0304605	SNOWBALL_002456_s_st	IBTK
Body weight	-0.281468	0.0021103	0.0425985	SNOWBALL_002495_st	ICE2
Body weight	-0.353899	9.06453e-05	0.0073014	SNOWBALL_002507_st	CDK19
Body weight	-0.377428	2.72975e-05	0.00360417	SNOWBALL_002585_st	MYO5A
Body weight	-0.334201	0.000230877	0.0125979	SNOWBALL_002602_st	TMEM30A
Body weight	-0.274739	0.00271971	0.0492462	SNOWBALL_002607_st
Body weight	-0.279643	0.00226202	0.0442525	SNOWBALL_002614_st	COL12A1
Body weight	-0.31419	0.00056102	0.0210672	SNOWBALL_002617_st	ASCC3
Body weight	-0.286784	0.00171937	0.0382303	SNOWBALL_002639_s_st	SEC63
Body weight	-0.364866	5.24105e-05	0.00532129	SNOWBALL_002656_st	TUBE1
Body weight	-0.279465	0.00227727	0.0444123	SNOWBALL_002668_st	AP4E1
Body weight	-0.287361	0.00168115	0.0377123	SNOWBALL_002674_st	ASH1L,LOC106510135
Body weight	-0.318277	0.000470287	0.019137	SNOWBALL_002689_st	DENND4A
Body weight	-0.363792	5.53494e-05	0.00550956	SNOWBALL_002704_st	RTF1
Body weight	-0.274369	0.00275739	0.0494918	SNOWBALL_002729_st	SLC30A4
Body weight	0.302854	0.000903418	0.0269582	SNOWBALL_002734_st	CALML4
Body weight	-0.280522	0.00218776	0.0435037	SNOWBALL_002752_st	UBR1
Body weight	-0.335779	0.000214696	0.0121473	SNOWBALL_002767_st	VPS4B
Body weight	-0.302558	0.000914481	0.0271649	SNOWBALL_002802_st
Body weight	-0.295059	0.00124006	0.0321765	SNOWBALL_002817_st	CLPX
Body weight	0.34822	0.000119441	0.00862052	SNOWBALL_002823_st	CORO2B
Body weight	-0.370055	4.01634e-05	0.00447988	SNOWBALL_002825_st	TMEM30B
Body weight	-0.30498	0.000827361	0.0257138	SNOWBALL_002863_st	ERO1A
Body weight	0.426028	1.67647e-06	0.000626622	SNOWBALL_002875_st	AGBL1
Body weight	-0.290779	0.00147021	0.0352096	SNOWBALL_002897_st	TRPM7
Body weight	-0.282624	0.00201904	0.0415588	SNOWBALL_002910_s_st	TRMT5
Body weight	-0.307265	0.000752235	0.0244928	SNOWBALL_002912_st	SECISBP2L
Body weight	-0.29228	0.00138538	0.034085	SNOWBALL_002922_st	TRAPPC6B
Body weight	-0.278254	0.00238399	0.0454722	SNOWBALL_002955_st	FERMT2
Body weight	-0.303468	0.000880836	0.0265568	SNOWBALL_002958_s_st	TJP1
Body weight	-0.370233	3.97948e-05	0.00446539	SNOWBALL_002963_st	WDR76
Body weight	-0.348987	0.00011511	0.00845426	SNOWBALL_002978_st	GPR137C
Body weight	-0.338908	0.000185683	0.011137	SNOWBALL_002986_st	PCNX4
Body weight	-0.310245	0.000663608	0.022863	SNOWBALL_003020_st	IL33
Body weight	-0.28633	0.00175	0.0385414	SNOWBALL_003021_st	MPDZ
Body weight	-0.281811	0.00208284	0.0423623	SNOWBALL_003024_st
Body weight	-0.341811	0.000162061	0.0103822	SNOWBALL_003065_st	LMAN1
Body weight	-0.299832	0.00102249	0.0289354	SNOWBALL_003079_st	KLHL28
Body weight	0.551472	1.1659e-10	2.0782e-06	SNOWBALL_003082_st	RASGRP1
Body weight	-0.29505	0.00124054	0.0321765	SNOWBALL_003104_st	SOS2
Body weight	-0.288512	0.0016072	0.0369614	SNOWBALL_003108_st	KLHDC1
Body weight	-0.285218	0.00182708	0.039641	SNOWBALL_003126_st	CDC37L1
Body weight	-0.286996	0.00170521	0.0380403	SNOWBALL_003173_st	GJD2
Body weight	-0.304835	0.000832381	0.0258466	SNOWBALL_003205_st	THSD4,NANOG
Body weight	-0.321253	0.000412953	0.0175578	SNOWBALL_003206_st	L2HGDH
Body weight	-0.277762	0.00242858	0.0459192	SNOWBALL_003221_st	HAUS6
Body weight	-0.293111	0.00134041	0.0334304	SNOWBALL_003233_st	PTPRD
Body weight	-0.302899	0.000901744	0.0269425	SNOWBALL_003237_st	CDH19
Body weight	-0.303055	0.000895943	0.0268357	SNOWBALL_003240_st	PPM1A
Body weight	-0.307028	0.000759712	0.0246081	SNOWBALL_003264_st	UHRF2
Body weight	-0.310286	0.000662479	0.0228547	SNOWBALL_003276_st	SNAPC1
Body weight	-0.292498	0.00137345	0.0338949	SNOWBALL_003302_st	TMEM87A
Body weight	-0.312547	0.000601848	0.021921	SNOWBALL_003313_st	PIGN
Body weight	-0.292747	0.00135992	0.0337231	SNOWBALL_003318_st	TMX3
Body weight	-0.315457	0.000531317	0.0206263	SNOWBALL_003404_st
Body weight	-0.279123	0.00230699	0.0446966	SNOWBALL_003430_s_st	LOC100515643
Body weight	-0.331197	0.000264827	0.0136751	SNOWBALL_003475_st	STX17
Body weight	-0.313693	0.00057309	0.02135	SNOWBALL_003521_st	HEMGN
Body weight	-0.310482	0.000656991	0.0227628	SNOWBALL_003539_st	ZBTB6
Body weight	-0.307571	0.000742667	0.0243191	SNOWBALL_003544_st	STRBP
Body weight	0.31478	0.000547013	0.020856	SNOWBALL_003626_s_st
Body weight	0.291335	0.00143823	0.0347341	SNOWBALL_003656_s_st	C1H9orf16
Body weight	0.383348	1.98853e-05	0.00288515	SNOWBALL_003669_s_st	NCS1
Body weight	-0.29427	0.00127984	0.0325967	SNOWBALL_003737_x_st	ARID4A
Body weight	-0.325453	0.000342923	0.0157482	SNOWBALL_003966_st	SETX
Body weight	0.431131	1.2185e-06	0.000494764	SNOWBALL_003987_st	CRAT
Body weight	0.519194	2.00354e-09	1.06664e-05	SNOWBALL_004009_s_st	TTLL11
Body weight	-0.291655	0.00142015	0.0345041	SNOWBALL_004161_st	CTNNAL1
Body weight	-0.340313	0.000173883	0.0108442	SNOWBALL_004203_st	CNTRL
Body weight	-0.307257	0.000752489	0.0244928	SNOWBALL_004353_st	BAZ1B
Body weight	0.368545	4.34175e-05	0.00470143	SNOWBALL_004436_st	ATP2A1
Body weight	0.359334	6.92655e-05	0.0063045	SNOWBALL_004636_st	KCNIP3
Body weight	0.330214	0.000276901	0.0140164	SNOWBALL_004643_st	CHCHD5
Body weight	-0.312791	0.000595604	0.0218182	SNOWBALL_004696_st	ZC3H8
Body weight	0.489141	2.19396e-08	3.74466e-05	SNOWBALL_004700_st	LOC100736878
Body weight	-0.302649	0.000911074	0.0270922	SNOWBALL_004729_st	ZNF484
Body weight	-0.288999	0.00157687	0.0365175	SNOWBALL_004735_st	NOL8
Body weight	0.292683	0.0013634	0.0337368	SNOWBALL_004767_st	ELOB
Body weight	-0.312345	0.00060705	0.0219909	SNOWBALL_004770_st	MGAT4A
Body weight	-0.30844	0.000716081	0.0238581	SNOWBALL_004866_st	ASPN
Body weight	0.330187	0.000277234	0.0140207	SNOWBALL_004890_st	CARHSP1
Body weight	-0.346117	0.00013212	0.00910483	SNOWBALL_004898_st	LIMS1
Body weight	-0.297609	0.00111906	0.0304092	SNOWBALL_004948_st	EIF2AK2
Body weight	-0.288615	0.00160077	0.0368916	SNOWBALL_004953_st	LRPPRC
Body weight	-0.301637	0.000949745	0.0276735	SNOWBALL_004966_st	RBAK
Body weight	-0.340744	0.0001704	0.0107337	SNOWBALL_004978_st	YIPF4
Body weight	-0.330693	0.000270953	0.013852	SNOWBALL_004987_st	PPM1B
Body weight	-0.307402	0.000747944	0.0243904	SNOWBALL_005002_st	PRKD3
Body weight	-0.343158	0.000152076	0.0100505	SNOWBALL_005025_st	WDR35
Body weight	-0.333232	0.000241353	0.0129363	SNOWBALL_005052_st	PELI1
Body weight	-0.310058	0.000668894	0.0229637	SNOWBALL_005078_st	VPS54
Body weight	0.28747	0.00167402	0.0376271	SNOWBALL_005089_st	ACTG2
Body weight	-0.277834	0.00242201	0.0458565	SNOWBALL_005105_st	ASB3
Body weight	-0.303284	0.000887551	0.0266714	SNOWBALL_005122_s_st	BIRC6
Body weight	-0.371269	3.77125e-05	0.00435274	SNOWBALL_005129_st	STRN
Body weight	-0.337615	0.000197201	0.0115321	SNOWBALL_005147_st	USP34
Body weight	-0.284104	0.00190735	0.0404757	SNOWBALL_005157_st	GMCL1
Body weight	-0.285029	0.00184047	0.0397992	SNOWBALL_005160_st	CCDC88A,MTIF2
Body weight	-0.343761	0.0001478	0.00984868	SNOWBALL_005206_st	ACTR2
Body weight	-0.321791	0.000403304	0.017399	SNOWBALL_005207_st	DDX1
Body weight	-0.288891	0.00158351	0.0365685	SNOWBALL_005256_s_st	SOCS5
Body weight	-0.289325	0.00155678	0.0363584	SNOWBALL_005265_st	NDUFAF7
Body weight	-0.283765	0.0019324	0.0407975	SNOWBALL_005267_s_st	ATAD2B
Body weight	-0.340874	0.000169361	0.0106921	SNOWBALL_005345_st	SLC30A6
Body weight	-0.323448	0.000374865	0.0166725	SNOWBALL_005382_st	PAPOLG
Body weight	-0.298117	0.0010963	0.0300251	SNOWBALL_005427_st	APLF
Body weight	-0.290065	0.00151215	0.0357394	SNOWBALL_005437_s_st
Body weight	-0.283107	0.00198194	0.0412004	SNOWBALL_005451_st	ATL2
Body weight	-0.285223	0.00182672	0.039641	SNOWBALL_005481_st	FANCL
Body weight	-0.313699	0.000572946	0.02135	SNOWBALL_005490_st	SLC30A6
Body weight	-0.304383	0.000848107	0.0260935	SNOWBALL_005493_st	MOB1A
Body weight	-0.411217	4.11139e-06	0.00110036	SNOWBALL_005586_s_st	TNFRSF11B
Body weight	-0.329281	0.000288835	0.0143502	SNOWBALL_005616_st	TMEM65
Body weight	0.325634	0.000340175	0.0156859	SNOWBALL_005628_st	WDYHV1
Body weight	-0.328031	0.00030556	0.0148761	SNOWBALL_005631_st	KIAA1429
Body weight	-0.336901	0.000203842	0.0117798	SNOWBALL_005635_st	MMP16
Body weight	-0.303188	0.000891045	0.0267361	SNOWBALL_005652_s_st	STAU2
Body weight	-0.306574	0.000774275	0.0248578	SNOWBALL_005655_st	LOC100152714
Body weight	-0.291487	0.00142965	0.0346159	SNOWBALL_005660_st	RSPO2
Body weight	-0.368748	4.29672e-05	0.00468245	SNOWBALL_005672_st	STAU2
Body weight	-0.276637	0.00253345	0.0472063	SNOWBALL_005675_st	CPNE3
Body weight	-0.275687	0.00262519	0.0482625	SNOWBALL_005681_st	SNX16
Body weight	-0.28613	0.0017636	0.0387435	SNOWBALL_005690_st	C4H8orf37
Body weight	-0.294809	0.00125257	0.0323069	SNOWBALL_005693_st	VPS13B
Body weight	-0.289502	0.001546	0.0361759	SNOWBALL_005695_st	TRIQK
Body weight	-0.293317	0.00132943	0.0333062	SNOWBALL_005696_st	DECR1
Body weight	-0.340438	0.000172862	0.0108113	SNOWBALL_005701_st	PI15
Body weight	-0.285345	0.00181807	0.0395713	SNOWBALL_005709_st	MTDH
Body weight	-0.307557	0.000743085	0.0243191	SNOWBALL_005713_st	ZC2HC1A
Body weight	-0.283627	0.00194275	0.0408223	SNOWBALL_005730_s_st	EBAG9
Body weight	-0.321808	0.000402992	0.017399	SNOWBALL_005741_st	RBM12B
Body weight	0.387893	1.55261e-05	0.00247121	SNOWBALL_005753_st	PTDSS1
Body weight	-0.433428	1.05368e-06	0.000461007	SNOWBALL_005759_st	CRISPLD1
Body weight	-0.38114	2.23957e-05	0.00314431	SNOWBALL_005779_st	RNF19A
Body weight	-0.318759	0.000460539	0.0188901	SNOWBALL_005783_st	TRAM1
Body weight	0.514013	3.07792e-09	1.06664e-05	SNOWBALL_005813_st	CASQ1
Body weight	-0.329547	0.000285387	0.0142165	SNOWBALL_005828_st	ASPH
Body weight	0.275199	0.00267353	0.0486604	SNOWBALL_005878_st
Body weight	-0.364863	5.24209e-05	0.00532129	SNOWBALL_005896_st	VCPIP1
Body weight	0.438982	7.38183e-07	0.000362287	SNOWBALL_005919_st	FDPS
Body weight	-0.314104	0.000563107	0.0211315	SNOWBALL_005947_st	MYBL1
Body weight	-0.306251	0.000784758	0.0250095	SNOWBALL_005964_st	TCEA1
Body weight	0.344706	0.000141309	0.00951726	SNOWBALL_005977_s_st	NIT1
Body weight	-0.336205	0.000210513	0.0120453	SNOWBALL_005982_st	PCMTD1
Body weight	-0.275928	0.00260163	0.0480212	SNOWBALL_005984_st	TIPRL
Body weight	-0.28987	0.00152378	0.0358792	SNOWBALL_005994_st	ASH1L
Body weight	-0.425092	1.7765e-06	0.000655331	SNOWBALL_005995_s_st	PRRX1
Body weight	-0.300298	0.00100324	0.0285541	SNOWBALL_006031_st	GORAB
Body weight	-0.331638	0.000259567	0.0135272	SNOWBALL_006045_st	TMEM68
Body weight	-0.309904	0.000673249	0.0230153	SNOWBALL_006155_st	KIFAP3
Body weight	0.402442	6.85808e-06	0.00149448	SNOWBALL_006173_st	SYPL2
Body weight	-0.283799	0.00192991	0.040765	SNOWBALL_006180_st	PALMD
Body weight	0.358599	7.18516e-05	0.00642679	SNOWBALL_006202_st	GJA5
Body weight	0.281218	0.00213046	0.0428521	SNOWBALL_006216_st	LOC110260327,LOC100154181
Body weight	-0.315153	0.000538314	0.0206824	SNOWBALL_006227_st	FNBP1L
Body weight	0.51349	3.21277e-09	1.06664e-05	SNOWBALL_006242_st	LOC106510200
Body weight	-0.277518	0.00245102	0.0462661	SNOWBALL_006248_st	DNTTIP2
Body weight	-0.277404	0.00246154	0.0463414	SNOWBALL_006265_st	ZNF644
Body weight	-0.289803	0.00152781	0.0359291	SNOWBALL_006282_st	CSDE1,NRAS
Body weight	-0.304185	0.000855108	0.0261734	SNOWBALL_006284_st	RNPC3
Body weight	-0.33731	0.000200012	0.0116498	SNOWBALL_006295_st	EVI5
Body weight	-0.275747	0.00261938	0.0482027	SNOWBALL_006364_st	ARHGAP29
Body weight	-0.380584	2.30728e-05	0.00321538	SNOWBALL_006377_st	COL11A1
Body weight	-0.347013	0.00012657	0.00887403	SNOWBALL_006396_st	STXBP3
Body weight	0.27439	0.00275532	0.0494918	SNOWBALL_006429_st	PIFO
Body weight	-0.320077	0.000434787	0.0181504	SNOWBALL_006438_st	PTBP2
Body weight	-0.292695	0.00136274	0.0337368	SNOWBALL_006464_st	GNAI3
Body weight	-0.380887	2.27007e-05	0.00317922	SNOWBALL_006477_st	PLPPR4
Body weight	-0.29123	0.00144424	0.0347899	SNOWBALL_006480_st
Body weight	-0.299893	0.00101995	0.028913	SNOWBALL_006575_st	MAN1A2
Body weight	-0.299126	0.00105231	0.0293877	SNOWBALL_006587_s_st
Body weight	-0.342093	0.000159926	0.0103416	SNOWBALL_006602_st	TGFBR3
Body weight	-0.289224	0.00156297	0.0364069	SNOWBALL_006609_st	PRPF38B
Body weight	0.379871	2.397e-05	0.00329164	SNOWBALL_006628_s_st	IGSF3
Body weight	-0.295762	0.00120558	0.031648	SNOWBALL_006643_st	SLC35A3
Body weight	0.356258	8.07029e-05	0.00682633	SNOWBALL_006648_s_st	CLCA1
Body weight	0.558831	5.83782e-11	1.64743e-06	SNOWBALL_006650_st	DDAH1
Body weight	-0.324799	0.000353066	0.0160443	SNOWBALL_006657_st	SNX7
Body weight	-0.282085	0.00206112	0.04214	SNOWBALL_006668_st	PKN2
Body weight	-0.308647	0.00070988	0.0237778	SNOWBALL_006677_st	RWDD3
Body weight	0.368116	4.43864e-05	0.00473771	SNOWBALL_006727_st	KIAA1644
Body weight	-0.283366	0.00196233	0.0410351	SNOWBALL_006797_st	TMEM263
Body weight	-0.335721	0.000215277	0.0121503	SNOWBALL_006809_st	CRY1
Body weight	-0.291605	0.00142295	0.0345425	SNOWBALL_006884_st	HOXC4
Body weight	0.504586	6.601e-09	1.69346e-05	SNOWBALL_007038_st	GPD1
Body weight	-0.337644	0.000196942	0.0115305	SNOWBALL_007119_st	PLEKHA5
Body weight	-0.334463	0.000228111	0.0125239	SNOWBALL_007148_st	CPM
Body weight	-0.289169	0.00156634	0.0364489	SNOWBALL_007151_st	IPO8
Body weight	-0.303354	0.00088498	0.0266249	SNOWBALL_007155_s_st	EMP1
Body weight	-0.35961	6.8317e-05	0.00626961	SNOWBALL_007158_st	TSPAN8
Body weight	-0.455363	2.48939e-07	0.000175796	SNOWBALL_007174_st	RIMKLB
Body weight	-0.285564	0.00180279	0.0393158	SNOWBALL_007178_st	TBC1D15
Body weight	-0.340468	0.000172622	0.0108113	SNOWBALL_007223_st	CASC1
Body weight	-0.290256	0.00150084	0.0356212	SNOWBALL_007236_s_st	CAND1
Body weight	-0.328335	0.000301411	0.0147287	SNOWBALL_007278_st	ETNK1
Body weight	-0.282657	0.00201642	0.0415247	SNOWBALL_007286_st	RAB21
Body weight	-0.303306	0.000886739	0.0266636	SNOWBALL_007306_st	ITPR2
Body weight	-0.396674	9.5255e-06	0.00182244	SNOWBALL_007314_st	RASSF8
Body weight	-0.282925	0.00199586	0.0412928	SNOWBALL_007319_st	PPFIBP1
Body weight	-0.283668	0.00193968	0.0408137	SNOWBALL_007320_st	C2CD5
Body weight	-0.298115	0.00109642	0.0300251	SNOWBALL_007380_st	C5H12orf4
Body weight	-0.315577	0.000528574	0.020551	SNOWBALL_007401_st	RERG
Body weight	-0.340408	0.000173104	0.0108113	SNOWBALL_007415_st	SSPN
Body weight	-0.306191	0.000786748	0.0250446	SNOWBALL_007449_st	C5H12orf56
Body weight	-0.277905	0.0024156	0.0457505	SNOWBALL_007460_s_st	METTL25
Body weight	-0.320764	0.000421913	0.0177973	SNOWBALL_007461_st	GRIP1
Body weight	-0.309566	0.000682932	0.0231719	SNOWBALL_007469_st
Body weight	-0.312248	0.000609556	0.0220534	SNOWBALL_007560_st	ANO6
Body weight	-0.276145	0.00258063	0.04777	SNOWBALL_007569_st	PUS7L
Body weight	-0.378358	2.59834e-05	0.00345874	SNOWBALL_007584_st	KERA
Body weight	-0.301876	0.000940483	0.0275458	SNOWBALL_007591_st	ZDHHC17
Body weight	-0.280777	0.00216664	0.0432696	SNOWBALL_007603_st	VEZT
Body weight	0.336278	0.000209806	0.0120218	SNOWBALL_007605_st	LARGE1
Body weight	-0.303235	0.00088934	0.0266991	SNOWBALL_007632_st	NR2C1
Body weight	-0.286601	0.00173165	0.0383724	SNOWBALL_007638_st	IKBIP
Body weight	-0.414667	3.34871e-06	0.000969237	SNOWBALL_007640_st	CPNE8
Body weight	-0.298875	0.00106312	0.0295578	SNOWBALL_007684_st	HSP90B1
Body weight	-0.431944	1.15752e-06	0.000476017	SNOWBALL_007686_st
Body weight	-0.326079	0.00033348	0.0155053	SNOWBALL_007717_s_st	NFYB
Body weight	-0.326862	0.000322011	0.0152983	SNOWBALL_007722_st	C5H12orf29
Body weight	-0.385321	1.78679e-05	0.00270366	SNOWBALL_007728_st	GAS2L3
Body weight	-0.285036	0.00183996	0.0397992	SNOWBALL_007733_st	PPHLN1
Body weight	-0.308401	0.000717242	0.0238827	SNOWBALL_007734_st	NEDD1
Body weight	-0.366148	4.90955e-05	0.00511386	SNOWBALL_008037_s_st
Body weight	-0.283119	0.00198099	0.0411964	SNOWBALL_008058_st	ZNF829
Body weight	0.309998	0.000670586	0.0229899	SNOWBALL_008063_s_st	PSP-II
Body weight	0.516385	2.53088e-09	1.06664e-05	SNOWBALL_008073_st	HSPB6
Body weight	-0.278393	0.00237155	0.0452963	SNOWBALL_008102_st	RPGRIP1L
Body weight	-0.317271	0.000491272	0.0197347	SNOWBALL_008134_st	LSM14A
Body weight	0.406637	5.37979e-06	0.00129206	SNOWBALL_008148_st	LOC102160015
Body weight	-0.315709	0.000525568	0.0205362	SNOWBALL_008149_st	CEBPG
Body weight	-0.365685	5.02706e-05	0.00517071	SNOWBALL_008156_st	ITFG1
Body weight	0.299825	0.00102279	0.0289354	SNOWBALL_008159_st	PSP-I
Body weight	0.335747	0.000215011	0.0121473	SNOWBALL_008279_st	GYS1
Body weight	0.384376	1.88086e-05	0.00278624	SNOWBALL_008473_s_st	GYS1
Body weight	-0.289849	0.0015251	0.0358802	SNOWBALL_008559_st	LOC100737582
Body weight	0.546512	1.84107e-10	2.0782e-06	SNOWBALL_008609_st	AWN
Body weight	-0.321609	0.000406537	0.0174525	SNOWBALL_008639_s_st
Body weight	0.355624	8.3268e-05	0.00691125	SNOWBALL_008656_st	KAZN
Body weight	-0.275997	0.00259499	0.0479886	SNOWBALL_008670_st	ZMYM4
Body weight	-0.309756	0.000677474	0.0230898	SNOWBALL_008753_st	LOC102167697
Body weight	-0.323181	0.00037932	0.0168044	SNOWBALL_008769_st	ZNF397
Body weight	-0.303145	0.000892624	0.0267692	SNOWBALL_008836_s_st	RABGGTB
Body weight	-0.300034	0.00101411	0.0287892	SNOWBALL_008873_st	TWSG1
Body weight	-0.284315	0.00189191	0.0403397	SNOWBALL_008910_st	AK5
Body weight	-0.28527	0.00182339	0.0396234	SNOWBALL_008916_st	RLF
Body weight	-0.284742	0.001861	0.0399677	SNOWBALL_008930_st	MIER1
Body weight	-0.295055	0.00124025	0.0321765	SNOWBALL_008951_st	EFCAB7
Body weight	-0.346634	0.000128893	0.00898114	SNOWBALL_008958_st	CDH2
Body weight	-0.286444	0.00174224	0.0384561	SNOWBALL_008963_st	SCP2
Body weight	0.468047	1.03098e-07	0.000100325	SNOWBALL_009007_st	NKAIN1
Body weight	-0.318816	0.000459392	0.0188705	SNOWBALL_009013_s_st
Body weight	-0.297717	0.00111421	0.0303578	SNOWBALL_009034_st	IMPACT
Body weight	0.375103	3.08641e-05	0.00384201	SNOWBALL_009048_x_st	LOC100522323
Body weight	0.287574	0.00166722	0.0375791	SNOWBALL_009090_st
Body weight	-0.299872	0.00102084	0.0289238	SNOWBALL_009179_st	PTP4A2
Body weight	-0.275954	0.00259912	0.0480159	SNOWBALL_009224_st	ACADM
Body weight	-0.318487	0.000466027	0.0190598	SNOWBALL_009226_st	MYSM1
Body weight	-0.308544	0.000712953	0.0237997	SNOWBALL_009254_st	TRAPPC8
Body weight	0.398334	8.67154e-06	0.00172703	SNOWBALL_009299_st	LOC100511937
Body weight	-0.280095	0.00222352	0.0438349	SNOWBALL_009303_st	TMEM57
Body weight	0.386545	1.67144e-05	0.00257046	SNOWBALL_009308_st	LRRC30
Body weight	-0.282882	0.00199911	0.0413144	SNOWBALL_009380_st	PIK3C3
Body weight	-0.290066	0.00151208	0.0357394	SNOWBALL_009389_st	SRSF11
Body weight	-0.279891	0.00224083	0.043975	SNOWBALL_009420_st	MIGA1
Body weight	0.359013	7.03823e-05	0.00632544	SNOWBALL_009452_s_st	CEP104,MIR2320
Body weight	0.323037	0.000381743	0.0168417	SNOWBALL_009477_st
Body weight	0.312907	0.000592677	0.0217901	SNOWBALL_009480_st	CCDC167
Body weight	-0.325056	0.000349048	0.0159489	SNOWBALL_009499_st	SLC35B3
Body weight	0.32164	0.000405987	0.0174516	SNOWBALL_009547_st	GMPR
Body weight	0.309905	0.000673213	0.0230153	SNOWBALL_009574_st	LOC110261478
Body weight	0.314706	0.000548746	0.020856	SNOWBALL_009624_s_st	PPP1R11
Body weight	-0.297799	0.00111052	0.0302938	SNOWBALL_009629_st	ZNF184
Body weight	0.28514	0.00183259	0.0396959	SNOWBALL_009637_st
Body weight	0.309727	0.000678308	0.0230953	SNOWBALL_009660_st	LOC100525821,LOC100154508
Body weight	0.280596	0.00218157	0.0434313	SNOWBALL_009671_x_st	LOC110261671
Body weight	0.304206	0.000854359	0.0261734	SNOWBALL_009685_x_st	LOC100156937
Body weight	0.296892	0.00115197	0.0309163	SNOWBALL_009703_st	LOC110261486
Body weight	0.334097	0.000231972	0.0126196	SNOWBALL_009869_st	SLC29A1
Body weight	-0.289893	0.00152244	0.0358792	SNOWBALL_009908_st	CDC5L
Body weight	0.286218	0.0017576	0.0386739	SNOWBALL_009928_st	TAPBP
Body weight	-0.352473	9.71928e-05	0.00764149	SNOWBALL_009929_st	FKBP5
Body weight	-0.312743	0.000596837	0.0218453	SNOWBALL_010008_s_st	SRPK1
Body weight	-0.336878	0.000204057	0.0117798	SNOWBALL_010084_st	BMP5
Body weight	-0.321071	0.000416261	0.0176512	SNOWBALL_010138_st	RAB23
Body weight	0.299266	0.00104635	0.0292792	SNOWBALL_010194_st	MAP3K9
Body weight	0.547981	1.60941e-10	2.0782e-06	SNOWBALL_010211_s_st	CHRNA3
Body weight	-0.349233	0.000113752	0.00841918	SNOWBALL_010299_st	RALGAPA1
Body weight	-0.281039	0.0021451	0.0430086	SNOWBALL_010360_st	DTD2
Body weight	0.284082	0.00190902	0.0404757	SNOWBALL_010370_s_st	RYR3
Body weight	0.456439	2.31324e-07	0.000167384	SNOWBALL_010460_st	LGMN
Body weight	-0.315005	0.000541736	0.0207714	SNOWBALL_010480_st	SPATA7
Body weight	-0.286102	0.00176556	0.0387435	SNOWBALL_010485_st	SCAPER
Body weight	0.422611	2.06978e-06	0.000725582	SNOWBALL_010505_st	STRA6
Body weight	-0.313452	0.000579028	0.0215043	SNOWBALL_010541_st	ATXN3
Body weight	-0.301513	0.000954585	0.0277429	SNOWBALL_010557_st	CPSF2
Body weight	-0.31378	0.000570966	0.0213271	SNOWBALL_010616_st	HECTD1
Body weight	0.310235	0.00066391	0.022863	SNOWBALL_010643_st	RHCG
Body weight	-0.310002	0.00067048	0.0229899	SNOWBALL_010688_st	ZC3H14
Body weight	-0.316975	0.00049761	0.0198622	SNOWBALL_010717_st	HDGFL3
Body weight	-0.331714	0.000258665	0.0135029	SNOWBALL_010727_s_st	SUPT16H
Body weight	-0.278726	0.00234192	0.0450853	SNOWBALL_010749_st	MPP5
Body weight	-0.275981	0.00259656	0.0480019	SNOWBALL_010751_st
Body weight	-0.315587	0.000528344	0.020551	SNOWBALL_010786_st	PPP4R3A
Body weight	0.421524	2.21227e-06	0.000747666	SNOWBALL_010799_st	ST8SIA2
Body weight	-0.279442	0.00227933	0.044437	SNOWBALL_010816_s_st	BAZ1A
Body weight	-0.328954	0.000293119	0.0144865	SNOWBALL_010891_st	CPSF2
Body weight	-0.298953	0.00105975	0.0295078	SNOWBALL_010921_st	LOC100153435
Body weight	0.275765	0.00261762	0.0482017	SNOWBALL_010928_st	CIB2
Body weight	-0.334281	0.000230021	0.0125798	SNOWBALL_010960_st	LOC102163738
Body weight	-0.312193	0.000610994	0.0220913	SNOWBALL_011011_st	BICRAL
Body weight	-0.295697	0.00120875	0.0316574	SNOWBALL_011016_st	LOC102163738
Body weight	-0.29757	0.00112083	0.0304426	SNOWBALL_011072_st	LOC102163738
Body weight	-0.289055	0.00157341	0.0364877	SNOWBALL_011165_st
Body weight	-0.278663	0.00234747	0.0451265	SNOWBALL_011231_st	LOC102163738
Body weight	-0.316112	0.000516536	0.0203442	SNOWBALL_011333_st	OCIAD1
Body weight	-0.288116	0.0016323	0.037208	SNOWBALL_011357_st	UBE2K
Body weight	-0.27988	0.00224178	0.0439785	SNOWBALL_011359_s_st	LOC100627350
Body weight	-0.3991	8.30253e-06	0.00170398	SNOWBALL_011375_st	RBPJ
Body weight	-0.369958	4.03652e-05	0.00449268	SNOWBALL_011407_st	RFC1
Body weight	-0.278696	0.00234453	0.0450853	SNOWBALL_011415_s_st
Body weight	-0.286926	0.00170991	0.0380879	SNOWBALL_011508_st	UBA6
Body weight	-0.305139	0.000821921	0.0255729	SNOWBALL_011532_st	CLOCK
Body weight	-0.339707	0.000178888	0.0109665	SNOWBALL_011543_st	ADAMTS3
Body weight	-0.302434	0.000919165	0.0272271	SNOWBALL_011559_st	FSTL5
Body weight	-0.335107	0.000221457	0.0123143	SNOWBALL_011584_st	SH3D19
Body weight	-0.375662	2.99688e-05	0.00379247	SNOWBALL_011593_st	KLHL2
Body weight	-0.371138	3.79708e-05	0.00435646	SNOWBALL_011654_s_st	PPP3CA
Body weight	-0.315627	0.000527432	0.020544	SNOWBALL_011664_st	INPP4B
Body weight	-0.35311	9.42142e-05	0.00747883	SNOWBALL_011702_st	PCDH18
Body weight	-0.277413	0.00246068	0.0463414	SNOWBALL_011711_st	C8H4orf32
Body weight	-0.36348	5.62315e-05	0.00556253	SNOWBALL_011723_st	PRSS12
Body weight	-0.308841	0.000704103	0.0236545	SNOWBALL_011738_st	DNAJB14
Body weight	-0.310598	0.000653774	0.02273	SNOWBALL_011768_s_st	TET2
Body weight	-0.280513	0.00218848	0.0435037	SNOWBALL_011799_st
Body weight	-0.286761	0.00172087	0.0382303	SNOWBALL_011863_st	SPATA5
Body weight	-0.302028	0.000934631	0.0274886	SNOWBALL_011870_st	ELMOD2
Body weight	-0.274858	0.00270774	0.0491275	SNOWBALL_011884_st	PPP3CA
Body weight	-0.305567	0.000807446	0.0253777	SNOWBALL_011891_st	KIAA1109
Body weight	-0.339642	0.00017943	0.0109665	SNOWBALL_011903_st	PRDM5
Body weight	-0.307872	0.000733342	0.0242046	SNOWBALL_011916_st
Body weight	-0.35288	9.52802e-05	0.00753629	SNOWBALL_011917_st	MFSD8
Body weight	-0.293872	0.00130036	0.0329653	SNOWBALL_011955_st	TRMT10A
Body weight	-0.379393	2.45897e-05	0.00335227	SNOWBALL_011960_st	FGF2
Body weight	-0.41246	3.81941e-06	0.0010515	SNOWBALL_011967_st	DKK2
Body weight	0.31042	0.000658737	0.0227813	SNOWBALL_012033_st	SMPD1
Body weight	0.520655	1.77284e-09	1.06664e-05	SNOWBALL_012239_s_st	THRSP
Body weight	0.396694	9.51473e-06	0.00182244	SNOWBALL_012243_st	NEU3
Body weight	-0.293672	0.00131078	0.0331023	SNOWBALL_012321_st	MRE11
Body weight	-0.317096	0.00049502	0.0198275	SNOWBALL_012325_st	RBM7
Body weight	0.469186	9.50841e-08	9.58312e-05	SNOWBALL_012362_st	FXYD2
Body weight	-0.285333	0.00181895	0.0395713	SNOWBALL_012407_st	PICALM
Body weight	-0.35752	7.58131e-05	0.00664781	SNOWBALL_012416_st	DDX10
Body weight	-0.344621	0.000141882	0.00953309	SNOWBALL_012440_st	DYNC2H1
Body weight	-0.28018	0.00221637	0.0438113	SNOWBALL_012459_st	CEP295
Body weight	-0.374416	3.19978e-05	0.00392599	SNOWBALL_012463_st	ARHGAP42
Body weight	-0.283855	0.00192573	0.0407144	SNOWBALL_012464_st	FAM76B
Body weight	-0.304105	0.000857936	0.0262117	SNOWBALL_012496_st	C9H11orf70
Body weight	-0.286173	0.0017607	0.0387175	SNOWBALL_012500_s_st	C9H11orf57
Body weight	-0.285136	0.00183287	0.0396959	SNOWBALL_012521_st	LOC100519264
Body weight	-0.295433	0.00122161	0.031885	SNOWBALL_012533_st	ITGB8
Body weight	-0.382415	2.09111e-05	0.0029879	SNOWBALL_012561_st	C1GALT1
Body weight	-0.283135	0.00197977	0.0411964	SNOWBALL_012588_st	MIOS
Body weight	-0.330347	0.000275231	0.0139781	SNOWBALL_012591_st	FGL2
Body weight	-0.409556	4.53461e-06	0.00116176	SNOWBALL_012592_st	ADAM22
Body weight	-0.296146	0.00118713	0.0314266	SNOWBALL_012605_st	SOSTDC1
Body weight	-0.318146	0.000472979	0.019205	SNOWBALL_012610_st	RBM48
Body weight	0.305173	0.000820782	0.0255656	SNOWBALL_012630_st	BTG2
Body weight	0.361973	6.06769e-05	0.0057946	SNOWBALL_012631_st	USP2
Body weight	-0.346712	0.000128413	0.00895874	SNOWBALL_012635_st	TRA2A
Body weight	-0.374566	3.17464e-05	0.00390363	SNOWBALL_012665_s_st	CLDN12
Body weight	-0.488774	2.25582e-08	3.74466e-05	SNOWBALL_012671_st	STEAP2
Body weight	-0.284535	0.00187592	0.0401505	SNOWBALL_012693_st	LOC100525751
Body weight	-0.275311	0.00266232	0.0486282	SNOWBALL_012702_st	CASD1
Body weight	-0.352214	9.8428e-05	0.00769429	SNOWBALL_012716_st	MDM4
Body weight	-0.281637	0.00209674	0.0424766	SNOWBALL_012720_st	PPP1R9A
Body weight	-0.450264	3.51316e-07	0.000230561	SNOWBALL_012759_st	ETV1
Body weight	-0.281259	0.00212715	0.0428162	SNOWBALL_012768_st	MTERF1
Body weight	-0.357851	7.45766e-05	0.00657673	SNOWBALL_012771_st	SEMA3D
Body weight	-0.296977	0.00114801	0.0308538	SNOWBALL_012773_st	ANKIB1
Body weight	-0.292655	0.00136493	0.0337585	SNOWBALL_012795_st	BET1
Body weight	-0.286497	0.00173868	0.0384224	SNOWBALL_012811_st	DLD
Body weight	0.348065	0.000120338	0.00865204	SNOWBALL_012820_s_st	NECTIN1
Body weight	-0.33325	0.000241153	0.0129363	SNOWBALL_012832_st	HBP1
Body weight	-0.306635	0.000772283	0.0248363	SNOWBALL_012838_st	DMTF1
Body weight	-0.336153	0.000211018	0.0120453	SNOWBALL_012841_st	COL28A1
Body weight	-0.326238	0.000331128	0.0154709	SNOWBALL_012868_st	HGF
Body weight	-0.356248	8.07413e-05	0.00682633	SNOWBALL_012908_st
Body weight	-0.285088	0.00183624	0.0397383	SNOWBALL_012919_st	ANGEL2
Body weight	0.300675	0.000987919	0.0283901	SNOWBALL_012928_st	TRAF5
Body weight	-0.314235	0.000559943	0.0210407	SNOWBALL_012948_st	DHX9
Body weight	-0.332661	0.000247735	0.0131124	SNOWBALL_012961_st	RABGAP1L
Body weight	-0.351835	0.000100266	0.00777341	SNOWBALL_012962_st	RABGAP1L
Body weight	-0.304013	0.000861203	0.0262587	SNOWBALL_012978_st	C9H1orf27
Body weight	0.412779	3.74785e-06	0.00103691	SNOWBALL_013012_s_st	RASSF5
Body weight	-0.32181	0.000402952	0.017399	SNOWBALL_013016_st	PRRC2C
Body weight	0.289096	0.00157089	0.036486	SNOWBALL_013040_st	QSOX1
Body weight	-0.325678	0.000339501	0.0156859	SNOWBALL_013115_st	PLA2G4A
Body weight	0.332648	0.00024789	0.0131124	SNOWBALL_013140_s_st	COBL
Body weight	-0.282508	0.00202802	0.0416376	SNOWBALL_013157_st	SWT1
Body weight	-0.409566	4.53192e-06	0.00116176	SNOWBALL_013160_st	SERTAD4
Body weight	-0.395462	1.01983e-05	0.00189965	SNOWBALL_013207_st	ANGPTL1
Body weight	-0.315208	0.000537034	0.020662	SNOWBALL_013232_s_st	UCHL5
Body weight	-0.316277	0.000512853	0.0202557	SNOWBALL_013241_st	UCHL5
Body weight	-0.313409	0.000580092	0.0215212	SNOWBALL_013259_st	TGFB2
Body weight	-0.299282	0.00104568	0.0292748	SNOWBALL_013266_st	CDC42BPA
Body weight	-0.309772	0.000677006	0.0230878	SNOWBALL_013286_st
Body weight	-0.460868	1.70544e-07	0.000137508	SNOWBALL_013302_st	BROX
Body weight	-0.296966	0.00114855	0.0308538	SNOWBALL_013306_st	SCCPDH
Body weight	-0.348444	0.000118163	0.00860902	SNOWBALL_013312_st	ERCC6L2
Body weight	-0.500026	9.46864e-09	2.05542e-05	SNOWBALL_013318_st	KCNT2
Body weight	-0.429249	1.37153e-06	0.000532668	SNOWBALL_013332_s_st	CFH
Body weight	-0.3763	2.89769e-05	0.00375288	SNOWBALL_013349_st	ERCC6L2
Body weight	-0.358473	7.2305e-05	0.00644691	SNOWBALL_013359_st	ZBTB41
Body weight	-0.347094	0.000126085	0.00886471	SNOWBALL_013361_st	ERCC6L2
Body weight	-0.303398	0.00088336	0.0266132	SNOWBALL_013380_st	SLC35D2
Body weight	-0.33333	0.000240279	0.0129363	SNOWBALL_013381_st	ZBTB41
Body weight	-0.372212	3.59074e-05	0.00421381	SNOWBALL_013382_st	ZBTB41
Body weight	-0.311612	0.000626267	0.0222534	SNOWBALL_013390_st	WAC
Body weight	0.305014	0.000826217	0.0256924	SNOWBALL_013399_st	LOC110258678
Body weight	-0.305429	0.000812092	0.0254636	SNOWBALL_013415_st	LOC100515915
Body weight	-0.347447	0.000123966	0.00877876	SNOWBALL_013422_st	ITGB1
Body weight	-0.317853	0.000479033	0.0193665	SNOWBALL_013450_st	PRPF18
Body weight	-0.329717	0.000283197	0.0142046	SNOWBALL_013471_st	MLLT10
Body weight	-0.295152	0.00123547	0.0320892	SNOWBALL_013472_st	BMI1
Body weight	-0.283555	0.00194808	0.0408919	SNOWBALL_013475_st
Body weight	-0.353226	9.36832e-05	0.00745766	SNOWBALL_013476_s_st	NTRK2
Body weight	-0.329367	0.000287713	0.0143071	SNOWBALL_013480_st	MLLT10
Body weight	-0.308163	0.000724445	0.0240233	SNOWBALL_013552_st	ENKUR
Body weight	-0.304426	0.000846607	0.0260935	SNOWBALL_013555_st	CUL2
Body weight	-0.319607	0.000443821	0.0183511	SNOWBALL_013691_st	ZMYND11
Body weight	-0.28394	0.00191942	0.0406195	SNOWBALL_013776_st	SPG20
Body weight	-0.275829	0.00261134	0.0481018	SNOWBALL_013777_st	PDS5B
Body weight	-0.320254	0.000431433	0.0180517	SNOWBALL_013779_st	NBEA
Body weight	-0.289571	0.00154184	0.0361384	SNOWBALL_013782_st	N4BP2L2
Body weight	-0.295303	0.00122798	0.0319481	SNOWBALL_013788_st	USPL1
Body weight	-0.357424	7.6176e-05	0.00666153	SNOWBALL_013792_st	N4BP2L1
Body weight	-0.372603	3.51825e-05	0.0041753	SNOWBALL_013815_st	POSTN
Body weight	-0.328253	0.000302526	0.0147704	SNOWBALL_013819_st	CDADC1
Body weight	-0.296903	0.00115145	0.0309163	SNOWBALL_013834_st	ZC3H13
Body weight	-0.280834	0.00216192	0.0432078	SNOWBALL_013859_st	NAA16
Body weight	-0.371475	3.73119e-05	0.00432663	SNOWBALL_013885_st	GPALPP1
Body weight	-0.346169	0.000131787	0.00909301	SNOWBALL_013936_st	UGGT2
Body weight	-0.36296	5.77289e-05	0.00563798	SNOWBALL_013952_st	FBXL3
Body weight	-0.353952	9.04085e-05	0.00729994	SNOWBALL_013956_st	MZT1
Body weight	-0.298228	0.00109139	0.0299747	SNOWBALL_013979_st	RBM26
Body weight	-0.305285	0.000816959	0.025517	SNOWBALL_014046_s_st	EDNRB
Body weight	-0.287921	0.00164484	0.0372655	SNOWBALL_014057_st	TGDS
Body weight	-0.290497	0.00148663	0.0354031	SNOWBALL_014075_st	SLITRK6
Body weight	-0.298267	0.00108968	0.029961	SNOWBALL_014104_st	ARGLU1
Body weight	0.348298	0.000118998	0.00862052	SNOWBALL_014139_s_st	SGSH
Body weight	0.286611	0.00173096	0.038372	SNOWBALL_014188_s_st	SLC9A3R1
Body weight	-0.429804	1.32461e-06	0.000521159	SNOWBALL_014193_st	ABCA6,LOC100520216
Body weight	-0.464777	1.29853e-07	0.000116332	SNOWBALL_014228_st	ABCA6
Body weight	-0.27421	0.00277377	0.0496228	SNOWBALL_014412_st	EVI2B
Body weight	-0.306215	0.000785958	0.0250336	SNOWBALL_014444_st	APPBP2
Body weight	-0.352083	9.906e-05	0.00772323	SNOWBALL_014446_st	MBTD1
Body weight	-0.283338	0.00196446	0.0410645	SNOWBALL_014456_st	GGNBP2
Body weight	0.286348	0.00174873	0.038539	SNOWBALL_014560_s_st	DYNLL2
Body weight	0.303988	0.000862109	0.0262587	SNOWBALL_014562_st	THRA
Body weight	-0.323244	0.000378264	0.0167708	SNOWBALL_014629_s_st
Body weight	-0.28796	0.00164229	0.0372655	SNOWBALL_014645_st	LOC110259182
Body weight	-0.282333	0.00204165	0.0418647	SNOWBALL_014658_s_st	USP32
Body weight	0.311791	0.000621523	0.0222158	SNOWBALL_014687_st	NGFR
Body weight	0.37221	3.59115e-05	0.00421381	SNOWBALL_014789_st	P2RX5
Body weight	-0.306761	0.000768235	0.0248003	SNOWBALL_014877_st	NUFIP2
Body weight	0.395178	1.03624e-05	0.00192387	SNOWBALL_014919_x_st
Body weight	-0.281545	0.0021041	0.0425351	SNOWBALL_014962_st	TAOK1
Body weight	0.326894	0.00032155	0.0152983	SNOWBALL_015075_st	P2RX5
Body weight	-0.377259	2.75429e-05	0.00361516	SNOWBALL_015173_st	ZNF385D
Body weight	-0.338509	0.000189171	0.0112506	SNOWBALL_015191_st	STT3B
Body weight	-0.313884	0.000568432	0.0212606	SNOWBALL_015213_st	DYNC1LI1
Body weight	-0.388108	1.53441e-05	0.00245384	SNOWBALL_015235_st	WDR48
Body weight	-0.305157	0.000821327	0.0255685	SNOWBALL_015236_s_st	NKTR
Body weight	0.406007	5.58058e-06	0.00132339	SNOWBALL_015438_s_st	NT5DC2
Body weight	-0.294443	0.00127104	0.0325154	SNOWBALL_015458_st	PLOD2
Body weight	-0.339852	0.000177674	0.0109585	SNOWBALL_015469_st	RASA2
Body weight	0.502306	7.91127e-09	1.85358e-05	SNOWBALL_015476_s_st	KY
Body weight	-0.376354	2.88946e-05	0.00375288	SNOWBALL_015490_st	PLSCR4
Body weight	-0.388542	1.49826e-05	0.00241771	SNOWBALL_015507_st
Body weight	-0.340401	0.000173164	0.0108113	SNOWBALL_015514_st	GOLIM4
Body weight	-0.308541	0.000713028	0.0237997	SNOWBALL_015526_st	C13H3orf58
Body weight	-0.339811	0.000178014	0.0109585	SNOWBALL_015532_s_st	TRPC1
Body weight	-0.345302	0.000137361	0.00933313	SNOWBALL_015553_st
Body weight	-0.344971	0.00013954	0.00946116	SNOWBALL_015557_s_st	XRN1,ATR
Body weight	-0.299549	0.00103437	0.0291088	SNOWBALL_015567_st	SLMAP
Body weight	-0.296325	0.00117859	0.0313477	SNOWBALL_015588_st	NPHP3
Body weight	0.406238	5.50632e-06	0.00131685	SNOWBALL_015603_st	KY
Body weight	-0.346451	0.000130026	0.00903047	SNOWBALL_015643_st	SLC25A36
Body weight	-0.308044	0.000728079	0.0240872	SNOWBALL_015646_st
Body weight	-0.311993	0.000616201	0.0221508	SNOWBALL_015652_st	DNAJC13
Body weight	-0.331698	0.000258861	0.0135029	SNOWBALL_015667_st	ATR
Body weight	-0.314561	0.00055218	0.0208715	SNOWBALL_015673_st	NLGN1
Body weight	-0.279132	0.00230619	0.0446966	SNOWBALL_015685_st	IFT80
Body weight	-0.312894	0.000593011	0.0217901	SNOWBALL_015703_st	MBNL1
Body weight	-0.300341	0.0010015	0.028548	SNOWBALL_015704_st	EIF2A
Body weight	-0.276711	0.00252642	0.0471532	SNOWBALL_015723_st	IGSF10
Body weight	-0.312477	0.000603637	0.0219364	SNOWBALL_015743_s_st
Body weight	-0.278704	0.00234382	0.0450853	SNOWBALL_015749_st	RYBP
Body weight	-0.352414	9.74728e-05	0.00765067	SNOWBALL_015753_s_st	STAG1
Body weight	-0.279954	0.00223548	0.0439481	SNOWBALL_015754_s_st	NAALADL2
Body weight	-0.356235	8.07935e-05	0.00682633	SNOWBALL_015757_st
Body weight	-0.274365	0.00275783	0.0494918	SNOWBALL_015792_s_st	DCUN1D1
Body weight	-0.370082	4.01069e-05	0.00447988	SNOWBALL_015813_st	COL8A1
Body weight	-0.288697	0.00159561	0.0368027	SNOWBALL_015826_st	OSTN
Body weight	-0.275841	0.00261014	0.0481018	SNOWBALL_015831_st
Body weight	-0.392334	1.2148e-05	0.0021227	SNOWBALL_015884_st	ALCAM
Body weight	-0.33113	0.00026563	0.0136893	SNOWBALL_015898_st	CYYR1
Body weight	-0.299361	0.00104229	0.0292381	SNOWBALL_015919_st	DZIP3
Body weight	-0.290346	0.00149552	0.0355398	SNOWBALL_015924_st	KLHL24
Body weight	-0.407147	5.22199e-06	0.00127038	SNOWBALL_015939_st	ABI3BP
Body weight	-0.356622	7.9265e-05	0.00679896	SNOWBALL_015956_s_st	LOC100626360
Body weight	-0.302432	0.000919228	0.0272271	SNOWBALL_016086_st	SLC35A5
Body weight	-0.298537	0.0010778	0.029819	SNOWBALL_016087_st	TRMT10C
Body weight	-0.374995	3.10391e-05	0.00384201	SNOWBALL_016088_st	LRRC58
Body weight	-0.318419	0.000467392	0.0190891	SNOWBALL_016095_st	IFT57
Body weight	-0.313052	0.00058901	0.0217137	SNOWBALL_016109_st	POGLUT1
Body weight	-0.286706	0.00172456	0.0382602	SNOWBALL_016173_st	ZNF148
Body weight	-0.282766	0.00200804	0.0414442	SNOWBALL_016178_st	PAXBP1
Body weight	-0.311201	0.000637279	0.02241	SNOWBALL_016182_st	BBX
Body weight	-0.276176	0.00257759	0.0477295	SNOWBALL_016249_st	AUH
Body weight	0.28585	0.0017829	0.0390328	SNOWBALL_016269_st	LGI3
Body weight	0.286556	0.00173469	0.0383828	SNOWBALL_016300_s_st	RHOBTB2
Body weight	-0.303735	0.000871158	0.0264345	SNOWBALL_016360_s_st	ZNF140
Body weight	-0.279566	0.00226864	0.0442969	SNOWBALL_016378_st
Body weight	-0.281564	0.00210257	0.0425351	SNOWBALL_016381_s_st	CEP44
Body weight	-0.311381	0.000632448	0.0223655	SNOWBALL_016419_s_st	SBNO1
Body weight	0.361375	6.25309e-05	0.0059315	SNOWBALL_016462_st	TMEM120B
Body weight	0.432799	1.09656e-06	0.000472883	SNOWBALL_016496_st	TMEM233
Body weight	-0.287843	0.00164985	0.0373066	SNOWBALL_016507_st	ZCCHC8
Body weight	0.279798	0.00224877	0.0440849	SNOWBALL_016598_s_st	MLEC
Body weight	0.458236	2.04516e-07	0.000157381	SNOWBALL_016602_st
Body weight	0.398698	8.49446e-06	0.00172456	SNOWBALL_016676_s_st	ALDH2
Body weight	-0.27689	0.0025096	0.0469804	SNOWBALL_016684_s_st
Body weight	0.473956	6.75389e-08	7.62379e-05	SNOWBALL_016700_s_st	MMAB
Body weight	0.32944	0.000286767	0.0142726	SNOWBALL_016763_s_st	NTPCR
Body weight	-0.4074	5.14554e-06	0.00126251	SNOWBALL_016852_s_st	LOC102158260
Body weight	-0.287918	0.00164502	0.0372655	SNOWBALL_016856_s_st	RAB11FIP2
Body weight	-0.359563	6.8478e-05	0.00627418	SNOWBALL_016869_st	DNA2,LOC102157632
Body weight	-0.315348	0.000533807	0.0206263	SNOWBALL_016871_st
Body weight	-0.363224	5.69628e-05	0.00559127	SNOWBALL_016934_s_st	KAT6B
Body weight	-0.322461	0.00039156	0.0171581	SNOWBALL_016963_s_st	DDX50
Body weight	-0.332788	0.000246305	0.0130717	SNOWBALL_016985_s_st
Body weight	-0.283851	0.00192607	0.0407144	SNOWBALL_017004_s_st
Body weight	-0.29326	0.00133249	0.0333062	SNOWBALL_017020_s_st	HNRNPH3
Body weight	-0.292229	0.00138822	0.0341399	SNOWBALL_017026_st	SAMD8
Body weight	0.609632	2.99316e-13	1.68934e-08	SNOWBALL_017070_st
Body weight	-0.28891	0.00158234	0.0365653	SNOWBALL_017084_st	RPP30
Body weight	-0.332074	0.000254461	0.013368	SNOWBALL_017139_s_st	ATAD1
Body weight	-0.306346	0.000781656	0.024991	SNOWBALL_017193_s_st	MGEA5
Body weight	0.282308	0.00204359	0.0418809	SNOWBALL_017208_s_st	PPP1R3C
Body weight	-0.302098	0.000931929	0.027459	SNOWBALL_017230_s_st	ADD3
Body weight	-0.41035	4.32747e-06	0.00113316	SNOWBALL_017257_s_st	P4HA1
Body weight	-0.335801	0.000214477	0.0121473	SNOWBALL_017263_st	P4HA1
Body weight	-0.284604	0.00187094	0.0401086	SNOWBALL_017271_s_st	BMS1
Body weight	-0.320645	0.000424105	0.0178631	SNOWBALL_017282_s_st	ZDHHC6
Body weight	-0.301981	0.000936428	0.0275079	SNOWBALL_017317_st
Body weight	-0.291907	0.00140606	0.0344004	SNOWBALL_017324_s_st	DDX21
Body weight	0.420646	2.33404e-06	0.000757087	SNOWBALL_017338_s_st	RASGEF1A
Body weight	-0.296032	0.00119257	0.031479	SNOWBALL_017383_st	EGLN1
Body weight	-0.309973	0.000671285	0.0229899	SNOWBALL_017390_s_st	LGI1
Body weight	0.3162	0.00051457	0.0203093	SNOWBALL_017407_s_st	GSTO1
Body weight	-0.341305	0.000165968	0.0105487	SNOWBALL_017436_s_st	TM9SF3
Body weight	0.321832	0.000402573	0.017399	SNOWBALL_017475_s_st	TSPAN15
Body weight	-0.294435	0.00127143	0.0325154	SNOWBALL_017482_st	WAPL
Body weight	-0.35005	0.000109343	0.0082284	SNOWBALL_017486_st	SIRT1
Body weight	-0.300045	0.00101365	0.0287892	SNOWBALL_017552_st	ZCCHC8
Body weight	-0.351225	0.000103288	0.00793224	SNOWBALL_017559_s_st	DISC1
Body weight	-0.284981	0.0018439	0.039816	SNOWBALL_017622_st	HELLS
Body weight	-0.325123	0.000348005	0.0159298	SNOWBALL_017660_st	UBXN4
Body weight	-0.296816	0.0011555	0.0309228	SNOWBALL_017661_st	EPC2
Body weight	-0.305865	0.000797482	0.0251874	SNOWBALL_017662_st	DARS
Body weight	-0.321706	0.000404807	0.0174141	SNOWBALL_017669_s_st	SPOPL
Body weight	-0.276817	0.0025164	0.0470536	SNOWBALL_017670_st	ORC4
Body weight	-0.324995	0.000349992	0.0159489	SNOWBALL_017673_st
Body weight	-0.314561	0.000552179	0.0208715	SNOWBALL_017680_st
Body weight	-0.300874	0.000979909	0.0282174	SNOWBALL_017681_st
Body weight	-0.275851	0.00260919	0.0481018	SNOWBALL_017685_s_st
Body weight	-0.449316	3.74326e-07	0.000242839	SNOWBALL_017691_s_st	SLC35F5
Body weight	0.319209	0.000451585	0.0185904	SNOWBALL_017706_st	DBI
Body weight	-0.286543	0.00173552	0.0383828	SNOWBALL_017749_st	ING2
Body weight	-0.317951	0.000476996	0.0193264	SNOWBALL_017766_st	CASP3
Body weight	-0.289727	0.00153238	0.0359914	SNOWBALL_017775_st	ADAM9
Body weight	-0.330117	0.000278117	0.0140402	SNOWBALL_017778_st	PDLIM3
Body weight	0.311653	0.000625184	0.0222534	SNOWBALL_017806_st	ENPP6
Body weight	-0.372506	3.53613e-05	0.0041753	SNOWBALL_017825_s_st	LOC110257204
Body weight	-0.324627	0.000355762	0.016102	SNOWBALL_017830_st	MAP3K20
Body weight	-0.354061	8.99279e-05	0.00729173	SNOWBALL_017843_st
Body weight	-0.289042	0.00157419	0.0364877	SNOWBALL_017847_st	LOC100524506
Body weight	-0.334837	0.000224218	0.0124189	SNOWBALL_017853_st	UBR3
Body weight	-0.346774	0.000128032	0.00894845	SNOWBALL_017860_st	LRP2
Body weight	-0.328337	0.000301386	0.0147287	SNOWBALL_017865_st	NOSTRIN
Body weight	-0.289716	0.00153308	0.035993	SNOWBALL_017893_st	SCN1A
Body weight	-0.346435	0.000130124	0.00903047	SNOWBALL_017906_st	RBMS1
Body weight	-0.339526	0.000180404	0.0109842	SNOWBALL_017925_st	SCN7A
Body weight	-0.34653	0.000129534	0.00901465	SNOWBALL_017930_s_st
Body weight	-0.31658	0.000506188	0.0200909	SNOWBALL_017931_st	PDK1
Body weight	-0.365647	5.03678e-05	0.00517071	SNOWBALL_017947_s_st	LOC100737432
Body weight	-0.330083	0.000278545	0.0140492	SNOWBALL_017956_st	PLEKHA3
Body weight	-0.330778	0.000269912	0.0138112	SNOWBALL_017962_st
Body weight	-0.327764	0.000309254	0.0149823	SNOWBALL_017974_s_st	CLK1
Body weight	-0.331579	0.000260262	0.01354	SNOWBALL_017983_st	ITGA4
Body weight	-0.274245	0.00277018	0.0495874	SNOWBALL_018007_st	GULP1
Body weight	-0.294743	0.00125586	0.0323371	SNOWBALL_018039_s_st	NCKAP1
Body weight	-0.340076	0.00017582	0.0109047	SNOWBALL_018042_st	RFTN2
Body weight	-0.306275	0.000783981	0.0250084	SNOWBALL_018050_st	WDR75
Body weight	0.311933	0.000617769	0.0221518	SNOWBALL_018076_st	FRZB
Body weight	-0.275689	0.00262499	0.0482625	SNOWBALL_018091_st
Body weight	-0.298633	0.0010736	0.0297321	SNOWBALL_018104_st	CREB1
Body weight	-0.314922	0.000543676	0.0208176	SNOWBALL_018107_st	SESTD1
Body weight	-0.311589	0.000626889	0.0222534	SNOWBALL_018110_st	LNPK
Body weight	-0.297711	0.00111448	0.0303578	SNOWBALL_018112_st	DNAJC10
Body weight	-0.295342	0.00122607	0.0319428	SNOWBALL_018122_st	IKZF2
Body weight	-0.27631	0.00256472	0.0476126	SNOWBALL_018130_st	CCDC150
Body weight	-0.305219	0.000819198	0.0255619	SNOWBALL_018132_s_st	ASNSD1
Body weight	-0.281728	0.0020894	0.0424339	SNOWBALL_018143_s_st	SSFA2
Body weight	-0.347974	0.000120863	0.00865672	SNOWBALL_018152_st	IKZF2
Body weight	-0.407825	5.0191e-06	0.0012546	SNOWBALL_018175_st	FAM171B
Body weight	-0.278803	0.00233506	0.0450258	SNOWBALL_018178_st	ACADL
Body weight	-0.301567	0.000952472	0.0277101	SNOWBALL_018180_s_st
Body weight	-0.275946	0.00259987	0.0480159	SNOWBALL_018183_s_st	LNPK
Body weight	-0.277819	0.0024234	0.0458673	SNOWBALL_018189_s_st	SF3B1
Body weight	-0.338455	0.000189645	0.0112551	SNOWBALL_018207_st	INO80D,LOC110257147
Body weight	-0.298351	0.00108594	0.0299123	SNOWBALL_018213_s_st	GTF3C3
Body weight	-0.414411	3.40046e-06	0.000974222	SNOWBALL_018219_st	COL5A2
Body weight	-0.274699	0.00272379	0.0492601	SNOWBALL_018224_st	USP37
Body weight	-0.280332	0.00220357	0.0436933	SNOWBALL_018238_st	SESTD1
Body weight	0.314749	0.000547738	0.020856	SNOWBALL_018245_s_st	LOC100158003
Body weight	0.337167	0.000201341	0.0116837	SNOWBALL_018273_st	CHRNG
Body weight	-0.328198	0.000303276	0.0147942	SNOWBALL_018340_st	NCL
Body weight	-0.276131	0.00258195	0.0477787	SNOWBALL_018357_st
Body weight	0.331755	0.00025819	0.0134928	SNOWBALL_018433_x_st
Body weight	-0.276889	0.00250967	0.0469804	SNOWBALL_018518_s_st	STAM2
Body weight	-0.3643	5.39411e-05	0.00541714	SNOWBALL_018539_st	RETREG1
Body weight	-0.284795	0.00185721	0.039939	SNOWBALL_018554_st	CDH12
Body weight	-0.288344	0.00161784	0.0370882	SNOWBALL_018600_st	ZNF131
Body weight	-0.28438	0.00188717	0.0402955	SNOWBALL_018605_st	PRKAA1
Body weight	-0.357297	7.66552e-05	0.00666153	SNOWBALL_018629_st	RICTOR
Body weight	-0.32695	0.000320748	0.0152897	SNOWBALL_018632_st	C16H5orf34
Body weight	-0.348347	0.000118713	0.00862052	SNOWBALL_018649_st	C16H5orf42
Body weight	-0.314306	0.000558257	0.0209945	SNOWBALL_018658_st	FBXO4
Body weight	-0.335749	0.000214993	0.0121473	SNOWBALL_018659_s_st	ITGA2
Body weight	-0.317872	0.000478633	0.0193649	SNOWBALL_018665_s_st	C16H5orf42
Body weight	-0.282613	0.00201988	0.0415611	SNOWBALL_018669_st	ITGA2
Body weight	-0.307578	0.00074244	0.0243191	SNOWBALL_018671_s_st	PRKAA1
Body weight	-0.291264	0.00144229	0.0347875	SNOWBALL_018672_st	C16H5orf42
Body weight	-0.32429	0.000361133	0.016228	SNOWBALL_018678_st	ITGA2
Body weight	-0.303479	0.00088043	0.0265568	SNOWBALL_018686_st
Body weight	-0.284457	0.00188156	0.0402408	SNOWBALL_018692_st	LOC110258667
Body weight	-0.306577	0.00077416	0.0248578	SNOWBALL_018709_st	ERBIN
Body weight	-0.334566	0.00022703	0.0124888	SNOWBALL_018721_st	CDK7
Body weight	-0.31667	0.000504235	0.0200495	SNOWBALL_018729_s_st
Body weight	-0.292141	0.00139305	0.0341841	SNOWBALL_018737_st	PIK3R1
Body weight	-0.325477	0.000342561	0.0157444	SNOWBALL_018750_st
Body weight	-0.362128	6.02043e-05	0.00576888	SNOWBALL_018759_st	PANK3
Body weight	-0.28893	0.00158112	0.0365653	SNOWBALL_018777_st	UBLCP1
Body weight	-0.291692	0.00141806	0.0344913	SNOWBALL_018786_st	RAD17
Body weight	-0.305525	0.000808853	0.0254044	SNOWBALL_018799_st	CLINT1
Body weight	0.292342	0.001382	0.0340314	SNOWBALL_018809_st	RAB3C
Body weight	-0.329569	0.000285094	0.0142165	SNOWBALL_018823_st	ADAMTS6
Body weight	-0.307228	0.000753387	0.0244937	SNOWBALL_018825_st	SLU7
Body weight	0.354065	8.99095e-05	0.00729173	SNOWBALL_018853_st	ADCY2
Body weight	0.31244	0.000604586	0.021944	SNOWBALL_018861_st	ADCY2
Body weight	0.460181	1.7885e-07	0.000140198	SNOWBALL_018882_st	ADAMTS16
Body weight	-0.366107	4.91996e-05	0.00511386	SNOWBALL_018889_st
Body weight	-0.333261	0.000241033	0.0129363	SNOWBALL_018956_st	RICTOR
Body weight	-0.323654	0.000371465	0.0165473	SNOWBALL_018957_st	CDK7
Body weight	-0.287403	0.00167838	0.0376952	SNOWBALL_018965_s_st	ARSJ
Body weight	-0.335574	0.000216736	0.012196	SNOWBALL_018991_s_st	DLC1
Body weight	-0.282241	0.00204885	0.041955	SNOWBALL_019000_st	PCM1
Body weight	0.324383	0.000359645	0.0161869	SNOWBALL_019005_st	ZFP42
Body weight	-0.282328	0.00204205	0.0418647	SNOWBALL_019043_st	NANP
Body weight	-0.296361	0.00117686	0.0313165	SNOWBALL_019050_s_st	MCM8
Body weight	-0.400748	7.55794e-06	0.00162194	SNOWBALL_019051_st	PRNP
Body weight	-0.282232	0.00204954	0.041955	SNOWBALL_019083_s_st	TRMT6
Body weight	-0.280543	0.00218595	0.0435032	SNOWBALL_019143_s_st	EIF2S2
Body weight	-0.313134	0.000586953	0.0216662	SNOWBALL_019149_st	ITCH
Body weight	0.321842	0.000402399	0.017399	SNOWBALL_019195_s_st	MYL9
Body weight	-0.281697	0.00209194	0.0424403	SNOWBALL_019197_st	PDYN
Body weight	-0.321305	0.000412002	0.0175578	SNOWBALL_019231_s_st	RBM39
Body weight	0.338829	0.000186371	0.0111516	SNOWBALL_019345_s_st	PIGT
Body weight	-0.397843	8.91633e-06	0.00175957	SNOWBALL_019510_s_st
Body weight	0.294023	0.00129257	0.0328615	SNOWBALL_019512_s_st	EYA2
Body weight	-0.310622	0.000653127	0.0227266	SNOWBALL_019680_st	MKLN1
Body weight	-0.367504	4.58049e-05	0.00482319	SNOWBALL_019695_s_st	PTN
Body weight	0.333051	0.000243364	0.0129947	SNOWBALL_019740_st	AKR1B1
Body weight	-0.293512	0.00131916	0.0331936	SNOWBALL_019742_st	ING3
Body weight	0.501992	8.11011e-09	1.85358e-05	SNOWBALL_019747_s_st	PGAM2
Body weight	-0.339649	0.000179368	0.0109665	SNOWBALL_019775_st	WASL
Body weight	0.465293	1.25224e-07	0.000115863	SNOWBALL_019779_st	ADCYAP1R1
Body weight	-0.345822	0.000133995	0.00918072	SNOWBALL_019805_st	FOXP2
Body weight	-0.284134	0.00190517	0.0404757	SNOWBALL_019811_st	CPED1
Body weight	-0.28313	0.00198022	0.0411964	SNOWBALL_019816_st	MPP6
Body weight	-0.276303	0.00256537	0.0476126	SNOWBALL_019844_s_st	CAPZA2
Body weight	-0.326165	0.000332213	0.015483	SNOWBALL_019847_st
Body weight	-0.329554	0.000285289	0.0142165	SNOWBALL_019848_st	FKBP14
Body weight	-0.346316	0.000130867	0.00905902	SNOWBALL_019861_st	FAM3C
Body weight	-0.32096	0.000418287	0.0176871	SNOWBALL_019864_st
Body weight	-0.27672	0.00252565	0.0471532	SNOWBALL_019887_st	2007-09-01
Body weight	-0.301332	0.000961724	0.0278643	SNOWBALL_019899_st	MDFIC
Body weight	-0.278316	0.00237839	0.0454007	SNOWBALL_019900_st	ZNF277
Body weight	0.357121	7.73294e-05	0.00666153	SNOWBALL_020039_s_st	VEGFD,PIR
Body weight	-0.289851	0.00152497	0.0358802	SNOWBALL_020065_st	EIF1AX
Body weight	-0.325009	0.000349772	0.0159489	SNOWBALL_020072_s_st	SYAP1
Body weight	-0.339246	0.000182784	0.0110459	SNOWBALL_020074_st
Body weight	-0.281773	0.00208581	0.0423923	SNOWBALL_020079_st	ADGRG2
Body weight	-0.347508	0.000123601	0.00876391	SNOWBALL_020091_st	CDKL5
Body weight	-0.300343	0.00100142	0.028548	SNOWBALL_020105_s_st	FUNDC1
Body weight	-0.355888	8.21933e-05	0.00688277	SNOWBALL_020142_st
Body weight	-0.315798	0.000523567	0.0205209	SNOWBALL_020143_st	ANKS1B,LOC110260815
Body weight	-0.35646	7.99011e-05	0.00682633	SNOWBALL_020144_st	LOC100624329
Body weight	-0.33327	0.000240935	0.0129363	SNOWBALL_020166_st	KDM6A
Body weight	-0.319694	0.000442132	0.0183212	SNOWBALL_020180_st	LOC100625207
Body weight	-0.288752	0.00159216	0.0367533	SNOWBALL_020247_st	RLIM
Body weight	0.368071	4.44895e-05	0.00473771	SNOWBALL_020314_st	EFNB1
Body weight	-0.343396	0.000150378	0.00996556	SNOWBALL_020359_st	ZDHHC15
Body weight	-0.297273	0.0011344	0.0306488	SNOWBALL_020369_st	CLIC2
Body weight	-0.303625	0.000875109	0.0264765	SNOWBALL_020439_st	ARMCX5,GPRASP1
Body weight	0.293042	0.00134407	0.0334771	SNOWBALL_020447_x_st	COL4A6
Body weight	-0.316955	0.000498053	0.0198658	SNOWBALL_020496_st	SMARCA1
Body weight	0.319897	0.00043823	0.0182402	SNOWBALL_020612_x_st	TMEM164
Body weight	-0.296644	0.00116353	0.031064	SNOWBALL_020651_st	RBM41
Body weight	-0.274027	0.00279276	0.0497706	SNOWBALL_020737_st	ZNF280C
Body weight	-0.382992	2.02706e-05	0.00292602	SNOWBALL_020743_st
Body weight	-0.279951	0.00223569	0.0439481	SNOWBALL_020783_st	MUM1L1
Body weight	-0.319257	0.000450638	0.018565	SNOWBALL_020788_st	DOCK11
Body weight	-0.317488	0.000486688	0.0196065	SNOWBALL_020789_st	BHLHB9
Body weight	-0.321823	0.000402732	0.017399	SNOWBALL_020808_x_st	USP9X
Body weight	0.287029	0.00170305	0.0380223	SNOWBALL_020886_st
Body weight	0.352868	9.53385e-05	0.00753629	SNOWBALL_020916_s_st	SREBF2
Body weight	0.29909	0.00105384	0.0294159	SNOWBALL_020933_s_st	AKR1A1
Body weight	-0.3816	2.18489e-05	0.00308289	SNOWBALL_020938_s_st	RNASE4
Body weight	0.340136	0.000175325	0.0108896	SNOWBALL_020942_s_st	LDLR
Body weight	0.383748	1.94595e-05	0.00283797	SNOWBALL_020949_s_st	LOC110260651
Body weight	-0.332826	0.000245878	0.0130717	SNOWBALL_020984_s_st	IFNAR1
Body weight	0.335259	0.000219907	0.0122887	SNOWBALL_021014_s_st	FDFT1
Body weight	0.2768	0.00251807	0.0470595	SNOWBALL_021024_s_st	CD74
Body weight	0.406997	5.26811e-06	0.00127352	SNOWBALL_021031_s_st	PSMB3
Body weight	0.291446	0.00143192	0.0346412	SNOWBALL_021039_s_st	LSM2
Body weight	0.284048	0.00191148	0.0404818	SNOWBALL_021047_s_st	HIGD2A
Body weight	-0.2984	0.00108379	0.0299115	SNOWBALL_021054_s_st	SPATA17
Body weight	-0.347074	0.0001262	0.00886471	SNOWBALL_021064_s_st	SLC30A5
Body weight	0.302359	0.00092199	0.0272731	SNOWBALL_021165_st	SLC24A3
Body weight	0.441326	6.34073e-07	0.000327324	SNOWBALL_021218_s_st	NPPC
Body weight	-0.306168	0.000787489	0.025054	SNOWBALL_021243_s_st	PPARGC1A
Body weight	-0.311134	0.000639113	0.0224265	SNOWBALL_021275_s_st	ANG
Body weight	-0.291201	0.00144591	0.0347945	SNOWBALL_021342_s_st	FOXN3,LOC106504536
Body weight	-0.284834	0.0018544	0.0399322	SNOWBALL_021372_s_st	ARFGEF2
Body weight	-0.32135	0.000411191	0.0175578	SNOWBALL_021376_s_st
Body weight	-0.330147	0.000277744	0.0140339	SNOWBALL_021448_s_st	PLEKHA8
Body weight	-0.380832	2.27689e-05	0.00318088	SNOWBALL_021492_st	HIVEP2
Body weight	-0.275838	0.00261048	0.0481018	SNOWBALL_021494_s_st	BBX
Body weight	-0.364667	5.29453e-05	0.00534567	SNOWBALL_021503_s_st
Body weight	-0.308704	0.000708155	0.0237482	SNOWBALL_021524_s_st	TXLNG
Body weight	0.288564	0.00160394	0.0369496	SNOWBALL_021557_s_st	PSMC4
Body weight	0.275445	0.00264903	0.0484482	SNOWBALL_021584_s_st	LOC110262050
Body weight	0.293547	0.0013173	0.0331764	SNOWBALL_021657_s_st	RHBDD2
Body weight	0.296457	0.00117236	0.0312556	SNOWBALL_021665_s_st	ATPAF2,LOC110256135
Body weight	-0.332228	0.000252686	0.0132978	SNOWBALL_021706_st	ZBTB20
Body weight	-0.343596	0.00014896	0.00990261	SNOWBALL_021771_s_st	AKAP11
Body weight	-0.285667	0.00179558	0.0391737	SNOWBALL_021773_st	TCEA1
Body weight	-0.273995	0.00279604	0.0498133	SNOWBALL_021829_s_st
Body weight	-0.286114	0.0017647	0.0387435	SNOWBALL_021838_st	CCNL1,VEPH1
Body weight	-0.326461	0.000327846	0.015387	SNOWBALL_021844_st	SNX4
Body weight	-0.284891	0.0018503	0.0398895	SNOWBALL_021847_s_st	KIDINS220
Body weight	-0.434894	9.59826e-07	0.000433381	SNOWBALL_021855_st	TSHZ2
Body weight	-0.305793	0.000799871	0.0252346	SNOWBALL_021914_st	ANGPTL1
Body weight	-0.356143	8.11612e-05	0.00684715	SNOWBALL_021932_st	ZBTB20
Body weight	-0.316342	0.00051142	0.0202237	SNOWBALL_021952_s_st	PEG3
Body weight	-0.299528	0.00103526	0.0291088	SNOWBALL_021969_st
Body weight	-0.279385	0.00228425	0.044487	SNOWBALL_021970_st	BIRC3
Body weight	-0.353396	9.29059e-05	0.00742721	SNOWBALL_021977_st	TIPARP
Body weight	-0.2949	0.00124799	0.0322806	SNOWBALL_021981_s_st	DOCK4
Body weight	-0.384748	1.84325e-05	0.00276683	SNOWBALL_022067_s_st	TXLNG
Body weight	-0.344587	0.000142116	0.00953746	SNOWBALL_022094_st	FBN1
Body weight	0.348532	0.000117661	0.00859089	SNOWBALL_022098_st	IGSF3
Body weight	-0.349134	0.000114299	0.00842168	SNOWBALL_022168_st	TNRC6C
Body weight	0.362957	5.77384e-05	0.00563798	SNOWBALL_022177_st
Body weight	-0.305566	0.000807483	0.0253777	SNOWBALL_022195_st	EXOC1
Body weight	-0.300459	0.000996676	0.0284967	SNOWBALL_022203_st	FBXO28
Body weight	-0.292448	0.00137619	0.0339477	SNOWBALL_022204_st
Body weight	0.321569	0.000407256	0.0174662	SNOWBALL_022237_st	DHCR24
Body weight	-0.291535	0.00142693	0.0345944	SNOWBALL_022277_s_st	PIK3R1
Body weight	-0.414157	3.45236e-06	0.000979152	SNOWBALL_022283_s_st	TNRC6B
Body weight	0.347258	0.000125093	0.0088474	SNOWBALL_022298_st	PPP1R10
Body weight	0.354245	8.91183e-05	0.00727472	SNOWBALL_022301_s_st	LDLR
Body weight	-0.40525	5.8314e-06	0.00135442	SNOWBALL_022310_st	RAB3GAP2
Body weight	-0.275213	0.00267212	0.0486604	SNOWBALL_022322_s_st	TMEM56
Body weight	-0.378946	2.51819e-05	0.00338397	SNOWBALL_022361_st
Body weight	-0.385967	1.72502e-05	0.00263848	SNOWBALL_022407_st	NSD3
Body weight	-0.295723	0.00120747	0.0316574	SNOWBALL_022425_s_st	ZDHHC20
Body weight	-0.278108	0.00239711	0.0455855	SNOWBALL_022446_st	MEF2C
Body weight	-0.330397	0.00027461	0.0139756	SNOWBALL_022455_st	GTF2H2
Body weight	-0.294788	0.00125358	0.0323069	SNOWBALL_022485_s_st	LEPR
Body weight	-0.350578	0.000106584	0.00807461	SNOWBALL_022554_s_st	PPARGC1A
Body weight	0.345523	0.000135921	0.00927613	SNOWBALL_022573_st	FASN
Body weight	-0.279741	0.00225361	0.0441491	SNOWBALL_022606_st	SON
Body weight	-0.307645	0.000740345	0.0243191	SNOWBALL_022685_s_st	LEPR
Body weight	-0.328997	0.00029255	0.0144838	SNOWBALL_022785_s_st	CDK7
Body weight	0.422038	2.14375e-06	0.000733294	SNOWBALL_022811_st	CDH1
Body weight	-0.33654	0.000207277	0.0119076	SNOWBALL_022822_st	TRDMT1
Body weight	0.306725	0.000769408	0.0248003	SNOWBALL_022933_s_st	STIM1
Body weight	0.42167	2.19261e-06	0.000745487	SNOWBALL_022947_s_st	LOC100522323
Body weight	-0.329232	0.000289476	0.0143694	SNOWBALL_022989_s_st	NCOA2
Body weight	-0.29083	0.00146724	0.0351789	SNOWBALL_022992_s_st	NCOA1
Body weight	-0.299665	0.00102949	0.0290378	SNOWBALL_023004_s_st	SMARCA1
Body weight	-0.274048	0.00279056	0.049752	SNOWBALL_023034_st
Body weight	0.28188	0.00207735	0.042327	SNOWBALL_023052_s_st	SGCA
Body weight	-0.284982	0.00184385	0.039816	SNOWBALL_023065_s_st	RSF1
Body weight	-0.367516	4.57767e-05	0.00482319	SNOWBALL_023076_s_st	MAPKAPK5
Body weight	-0.295426	0.00122196	0.031885	SNOWBALL_023079_st	PPP1R9A
Body weight	-0.286014	0.00177155	0.0388297	SNOWBALL_023161_s_st	MAP3K7
Body weight	-0.303381	0.000883985	0.0266132	SNOWBALL_023190_s_st	ITGA2
Body weight	0.341413	0.000165129	0.0105072	SNOWBALL_023210_s_st	TEAD4
Body weight	-0.289881	0.00152314	0.0358792	SNOWBALL_023215_s_st	LEPR
Body weight	0.280822	0.00216292	0.0432125	SNOWBALL_023217_st	FABP4
Body weight	-0.292181	0.00139083	0.0341594	SNOWBALL_023230_s_st	NLN
Body weight	-0.299434	0.00103923	0.0291798	SNOWBALL_023248_s_st	PDCD10
Body weight	-0.339633	0.000179503	0.0109665	SNOWBALL_023302_st
Body weight	-0.309679	0.000679683	0.0231092	SNOWBALL_023315_s_st	LOC110258523
Body weight	-0.334283	0.000230001	0.0125798	SNOWBALL_023332_s_st	ATXN3
Body weight	-0.335135	0.000221171	0.0123105	SNOWBALL_023364_st	APPL1
Body weight	-0.342842	0.000154367	0.0101544	SNOWBALL_023374_s_st	ITGAV
Body weight	-0.290547	0.00148374	0.035365	SNOWBALL_023445_st	KDM6A
Body weight	-0.359279	6.94548e-05	0.0063045	SNOWBALL_023447_st
Body weight	-0.311703	0.000623839	0.0222534	SNOWBALL_023458_st
Body weight	-0.284602	0.00187112	0.0401086	SNOWBALL_023510_s_st
Body weight	-0.315684	0.00052614	0.0205362	SNOWBALL_023525_st
Body weight	-0.306575	0.00077424	0.0248578	SNOWBALL_023526_st
Body weight	-0.302833	0.000904181	0.0269582	SNOWBALL_023536_s_st	LAMP2
Body weight	-0.33601	0.000212424	0.0120981	SNOWBALL_023539_st
Body weight	-0.313224	0.000584709	0.0216258	SNOWBALL_023601_s_st	GPM6B
Body weight	0.314952	0.000542983	0.0208052	SNOWBALL_023618_st	EYA2
Body weight	0.301968	0.000936956	0.0275079	SNOWBALL_023644_st	PIGT
Body weight	-0.295456	0.0012205	0.031885	SNOWBALL_023700_s_st	RBM39
Body weight	-0.403268	6.53972e-06	0.00146469	SNOWBALL_023804_st
Body weight	-0.306131	0.000788709	0.0250635	SNOWBALL_023812_s_st	PLCB4
Body weight	-0.280061	0.0022264	0.0438598	SNOWBALL_023814_st
Body weight	-0.291502	0.00142879	0.0346099	SNOWBALL_023833_st	CNOT7
Body weight	-0.30587	0.000797318	0.0251874	SNOWBALL_023838_s_st	DLC1
Body weight	-0.304164	0.000855843	0.0261734	SNOWBALL_023846_st	2007-03-01
Body weight	-0.278986	0.00231898	0.0447924	SNOWBALL_023876_st	GPM6A
Body weight	-0.334329	0.000229523	0.0125769	SNOWBALL_023878_s_st	SF3B1
Body weight	-0.290199	0.00150423	0.035678	SNOWBALL_023901_s_st	NCKAP1
Body weight	-0.349189	0.00011399	0.00842095	SNOWBALL_023905_st
Body weight	-0.301233	0.000965612	0.0279426	SNOWBALL_023929_st	SP3
Body weight	-0.294351	0.00127572	0.0325697	SNOWBALL_023932_st	MAP3K20
Body weight	-0.374868	3.12466e-05	0.00385899	SNOWBALL_023933_st	RAPGEF4
Body weight	0.274499	0.0027441	0.0494341	SNOWBALL_023960_s_st
Body weight	0.429743	1.32968e-06	0.000521159	SNOWBALL_023961_x_st
Body weight	-0.298698	0.00107079	0.0296837	SNOWBALL_023989_st
Body weight	-0.321257	0.000412885	0.0175578	SNOWBALL_024003_st	FAM117B
Body weight	-0.300023	0.00101456	0.0287892	SNOWBALL_024011_s_st	BZW1
Body weight	-0.306144	0.000788276	0.0250635	SNOWBALL_024058_st	SLC35F5
Body weight	-0.339819	0.000177946	0.0109585	SNOWBALL_024060_st
Body weight	0.293566	0.00131633	0.0331669	SNOWBALL_024239_st
Body weight	-0.315028	0.00054122	0.0207658	SNOWBALL_024280_st	EWSR1
Body weight	0.296102	0.00118922	0.0314524	SNOWBALL_024327_st	MLEC
Body weight	-0.274569	0.00273701	0.0493495	SNOWBALL_024391_st	GPN3
Body weight	-0.30702	0.000759989	0.0246081	SNOWBALL_024422_s_st
Body weight	0.29467	0.00125953	0.0323992	SNOWBALL_024459_st	DDIT4
Body weight	-0.412169	3.88592e-06	0.00105952	SNOWBALL_024482_st
Body weight	-0.322149	0.000396991	0.0173288	SNOWBALL_024488_st	REEP3
Body weight	0.476968	5.42703e-08	6.51705e-05	SNOWBALL_024522_st
Body weight	-0.277797	0.00242537	0.0458893	SNOWBALL_024524_st
Body weight	-0.288419	0.00161308	0.0370542	SNOWBALL_024525_st
Body weight	-0.281523	0.00210582	0.0425385	SNOWBALL_024527_st	ZNF25
Body weight	-0.28797	0.00164165	0.0372655	SNOWBALL_024568_s_st
Body weight	-0.311588	0.000626912	0.0222534	SNOWBALL_024569_st
Body weight	-0.34489	0.000140082	0.00946116	SNOWBALL_024583_st	LGI1
Body weight	-0.275109	0.00268247	0.0487596	SNOWBALL_024601_st
Body weight	-0.287156	0.00169466	0.0378948	SNOWBALL_024604_s_st
Body weight	-0.326337	0.000329658	0.0154204	SNOWBALL_024612_st
Body weight	-0.275458	0.00264779	0.0484412	SNOWBALL_024618_s_st
Body weight	-0.293865	0.00130074	0.0329653	SNOWBALL_024647_s_st	LOC100522401
Body weight	-0.298212	0.00109208	0.0299791	SNOWBALL_024663_st	MAPK8
Body weight	-0.278033	0.00240391	0.0456517	SNOWBALL_024678_s_st	KIF1BP
Body weight	-0.286856	0.00171456	0.0381583	SNOWBALL_024679_s_st	DDX21
Body weight	-0.283016	0.00198886	0.0412245	SNOWBALL_024686_st
Body weight	-0.320541	0.000426057	0.0179052	SNOWBALL_024758_st	LOC100736782
Body weight	-0.29488	0.00124899	0.0322919	SNOWBALL_024765_st
Body weight	0.332737	0.000246883	0.0130837	SNOWBALL_024766_st	NANOS1
Body weight	-0.306107	0.000789492	0.0250635	SNOWBALL_024788_st	ATRNL1
Body weight	-0.277216	0.00247903	0.0465768	SNOWBALL_024814_st
Body weight	-0.379208	2.4833e-05	0.00335624	SNOWBALL_024817_st	LOC102158260
Body weight	-0.286924	0.00171004	0.0380879	SNOWBALL_024818_s_st	ADD3
Body weight	-0.305181	0.000820517	0.0255656	SNOWBALL_024819_s_st	ADD3
Body weight	0.305192	0.000820111	0.0255656	SNOWBALL_024828_s_st	GSTO1
Body weight	-0.306501	0.000776619	0.0249077	SNOWBALL_024874_s_st	MGEA5
Body weight	-0.279655	0.00226099	0.0442476	SNOWBALL_024875_s_st	MGEA5
Body weight	-0.306277	0.00078392	0.0250084	SNOWBALL_024929_st
Body weight	-0.275492	0.00264443	0.0484268	SNOWBALL_024943_st
Body weight	-0.285521	0.00180577	0.0393353	SNOWBALL_024944_st	TBC1D12
Body weight	-0.281073	0.00214229	0.0429676	SNOWBALL_025016_st	PLEKHA1
Body weight	-0.301469	0.000956337	0.0277713	SNOWBALL_025087_st
Body weight	-0.309814	0.000675823	0.0230613	SNOWBALL_025105_st	HACD2
Body weight	-0.288959	0.00157934	0.036547	SNOWBALL_025110_s_st	OSTN
Body weight	-0.295229	0.00123164	0.0320044	SNOWBALL_025130_s_st	NAALADL2
Body weight	0.317838	0.000479359	0.0193665	SNOWBALL_025164_s_st	CHRNA3
Body weight	0.318248	0.00047088	0.0191473	SNOWBALL_025200_s_st	RYR3
Body weight	-0.385514	1.76806e-05	0.00268974	SNOWBALL_025258_st	ZNF462
Body weight	-0.294967	0.00124467	0.0322243	SNOWBALL_025264_st	PTPN11
Body weight	0.353767	9.12325e-05	0.00732456	SNOWBALL_025316_s_st	FAM213B
Body weight	0.347592	0.000123104	0.00876167	SNOWBALL_025329_st	ST3GAL3
Body weight	-0.289791	0.00152857	0.035932	SNOWBALL_025370_st	BPTF
Body weight	-0.311124	0.000639383	0.0224265	SNOWBALL_025371_st	SLC25A40
Body weight	-0.307234	0.000753197	0.0244937	SNOWBALL_025411_st	PPP6R3
Body weight	-0.360566	6.51234e-05	0.0060553	SNOWBALL_025437_s_st	RNASE4
Body weight	-0.279704	0.00225672	0.0441948	SNOWBALL_025472_st
Body weight	-0.368573	4.33548e-05	0.00470143	SNOWBALL_025502_s_st	NTRK2
Body weight	-0.311217	0.000636846	0.02241	SNOWBALL_025550_s_st	ZEB2
Body weight	-0.292759	0.00135929	0.0337231	SNOWBALL_025551_s_st	PPP3CA
Body weight	-0.317626	0.000483773	0.019503	SNOWBALL_025562_st	LOC106508546
Body weight	-0.372507	3.53588e-05	0.0041753	SNOWBALL_025573_st	EGLN1
Body weight	-0.329846	0.000281546	0.0141626	SNOWBALL_025579_st	PRTG
Body weight	-0.398418	8.63058e-06	0.00172703	SNOWBALL_025591_st	FOXN3,LOC106504536
Body weight	0.279285	0.00229289	0.0445694	SNOWBALL_025595_s_st	AP2M1,ABCF3
Body weight	-0.352301	9.80112e-05	0.00767234	SNOWBALL_025606_st	AKAP11
Body weight	-0.303657	0.000873969	0.0264765	SNOWBALL_025629_st	RNASE4
Body weight	-0.289506	0.00154575	0.0361759	SNOWBALL_025635_st	NTRK2
Body weight	0.284436	0.0018831	0.0402529	SNOWBALL_025661_st	FEM1A
Body weight	0.311213	0.000636966	0.02241	SNOWBALL_025664_st	QDPR
Body weight	-0.330478	0.000273611	0.0139438	SNOWBALL_025669_st	RB1CC1
Body weight	-0.334988	0.000222674	0.0123503	SNOWBALL_025683_s_st	TMEM56
Body weight	0.363351	5.6598e-05	0.00557485	SNOWBALL_025714_st
Body weight	-0.286105	0.00176535	0.0387435	SNOWBALL_025725_st
Body weight	-0.278314	0.00237863	0.0454007	SNOWBALL_025740_s_st	TGFBR1
Body weight	-0.360407	6.56441e-05	0.00609367	SNOWBALL_025742_st	SNX2
Body weight	-0.283864	0.00192511	0.0407144	SNOWBALL_025743_st	GNA13
Body weight	-0.304281	0.000851706	0.0261335	SNOWBALL_025756_st	NUCKS1
Body weight	-0.29994	0.00101801	0.0288727	SNOWBALL_025759_s_st	PLEKHA8
Body weight	-0.295999	0.00119413	0.031479	SNOWBALL_025830_st	BTBD7
Body weight	0.306028	0.000792091	0.0250947	SNOWBALL_025840_s_st	HERPUD1
Body weight	-0.300049	0.00101349	0.0287892	SNOWBALL_025858_st	RABEP1
Body weight	0.339278	0.000182504	0.0110459	SNOWBALL_025899_st	SH3BGR
Body weight	-0.288251	0.00162371	0.0371774	SNOWBALL_025941_s_st	TNRC6B
Body weight	-0.306499	0.000776709	0.0249077	SNOWBALL_025964_st	PAN3
Body weight	0.315253	0.000536001	0.020662	SNOWBALL_025979_st
Body weight	-0.309244	0.000692259	0.0233819	SNOWBALL_025989_st
Body weight	-0.377405	2.73314e-05	0.00360417	SNOWBALL_025994_st
Body weight	-0.282915	0.0019966	0.0412928	SNOWBALL_025996_st	SLK
Body weight	-0.310108	0.000667459	0.0229424	SNOWBALL_026046_st	ARFGEF2
Body weight	-0.315804	0.000523425	0.0205209	SNOWBALL_026074_s_st	ZDHHC20
Body weight	-0.325652	0.000339894	0.0156859	SNOWBALL_026076_st	TNRC6A
Body weight	-0.342604	0.000156115	0.0101745	SNOWBALL_026077_s_st	STAM2
Body weight	0.324641	0.000355547	0.016102	SNOWBALL_026080_s_st	LDLR
Body weight	0.296236	0.00118282	0.0313714	SNOWBALL_026094_st	MLEC
Body weight	-0.291766	0.00141391	0.0344907	SNOWBALL_026105_st	RRP15
Body weight	-0.332777	0.000246426	0.0130717	SNOWBALL_026137_st	IFNAR1
Body weight	-0.291162	0.00144813	0.0347945	SNOWBALL_026213_st	ZEB2
Body weight	-0.335192	0.00022059	0.0123024	SNOWBALL_026216_st	HOOK3
Body weight	-0.287206	0.00169135	0.0378658	SNOWBALL_026218_s_st	ZNF652
Body weight	-0.274291	0.00276542	0.0495809	SNOWBALL_026231_st	KMT5B
Body weight	-0.275257	0.00266767	0.0486604	SNOWBALL_026237_st	SYF2
Body weight	-0.278523	0.00235995	0.0452276	SNOWBALL_026256_st
Body weight	-0.280206	0.00221419	0.0437874	SNOWBALL_026351_st	BTBD9
Body weight	-0.31256	0.000601512	0.021921	SNOWBALL_026387_st	CDK19
Body weight	-0.301581	0.00095195	0.0277091	SNOWBALL_026406_s_st	TMEM59
Body weight	0.290651	0.00147764	0.0353081	SNOWBALL_026412_st	CCDC187
Body weight	0.29448	0.00126914	0.0325154	SNOWBALL_026429_st	EHD4
Body weight	-0.309575	0.000682676	0.0231719	SNOWBALL_026465_s_st	EIF1AX
Body weight	-0.367427	4.59847e-05	0.0048331	SNOWBALL_026466_s_st	RNF13
Body weight	-0.276596	0.00253735	0.0472477	SNOWBALL_026469_st	ZNF638
Body weight	-0.307537	0.000743706	0.0243191	SNOWBALL_026473_st
Body weight	-0.305726	0.000802106	0.0252749	SNOWBALL_026474_st
Body weight	-0.296259	0.00118172	0.0313714	SNOWBALL_026489_st
Body weight	0.291984	0.00140175	0.0343453	SNOWBALL_026497_st	SREBF2
Body weight	-0.338196	0.000191952	0.0113443	SNOWBALL_026509_st	TNRC6C
Body weight	0.300651	0.000988866	0.0284028	SNOWBALL_026542_s_st	FDFT1
Body weight	-0.299852	0.00102166	0.0289326	SNOWBALL_026557_st	BCL2
Body weight	0.307881	0.000733059	0.0242046	SNOWBALL_026570_st	SERHL2
Body weight	-0.277154	0.00248477	0.0466069	SNOWBALL_026576_st	PAFAH1B1
Body weight	-0.287998	0.00163985	0.0372655	SNOWBALL_026577_st	PRRC2C
Body weight	-0.433749	1.03239e-06	0.000458803	SNOWBALL_026584_st	FAM46A
Body weight	0.289228	0.00156273	0.0364069	SNOWBALL_026589_s_st	PSMB2
Body weight	-0.331837	0.000257221	0.0134547	SNOWBALL_026599_s_st	ATM
Body weight	-0.380244	2.34966e-05	0.00325835	SNOWBALL_026609_st	BICC1
Body weight	-0.42004	2.42175e-06	0.000771674	SNOWBALL_026629_st	CYP20A1
Body weight	-0.289938	0.00151973	0.0358736	SNOWBALL_026635_s_st	ATM
Body weight	0.389362	1.43215e-05	0.00239957	SNOWBALL_026857_st	SREBF2
Body weight	-0.360165	6.64459e-05	0.00614788	SNOWBALL_026935_st	AIMP1
Body weight	-0.301582	0.000951916	0.0277091	SNOWBALL_026980_st	RAB18
Body weight	0.387392	1.59585e-05	0.00250194	SNOWBALL_027011_s_st	RANGRF
Body weight	-0.283447	0.00195625	0.0409686	SNOWBALL_027017_s_st
Body weight	-0.360676	6.47663e-05	0.00604553	SNOWBALL_027043_s_st	PCDH11X
Body weight	-0.338139	0.000192459	0.0113623	SNOWBALL_027055_st	COL5A2
Body weight	-0.390874	1.31738e-05	0.00225996	SNOWBALL_027057_st	COL5A2
Body weight	-0.293684	0.00131013	0.0331023	SNOWBALL_027188_st	EML4
Body weight	-0.278643	0.00234922	0.0451408	SNOWBALL_027190_st	TWSG1
Body weight	-0.279299	0.00229171	0.0445694	SNOWBALL_027195_st	TBC1D23
Body weight	-0.277993	0.00240761	0.0456669	SNOWBALL_027205_st	SLC4A4
Body weight	-0.283533	0.00194974	0.0408948	SNOWBALL_027229_st	ATP13A3
Body weight	-0.280835	0.00216185	0.0432078	SNOWBALL_027257_st	FBXO28
Body weight	-0.291558	0.0014256	0.034577	SNOWBALL_027270_st	SLMAP
Body weight	-0.280729	0.00217053	0.0432823	SNOWBALL_027308_st	CKAP2L
Body weight	-0.302203	0.000927917	0.027391	SNOWBALL_027313_st	UBE2K
Body weight	-0.276812	0.00251692	0.0470536	SNOWBALL_027318_st
Body weight	-0.283133	0.00197998	0.0411964	SNOWBALL_027335_st	ZDHHC20
Body weight	-0.282284	0.0020455	0.0419048	SNOWBALL_027354_st	LMAN1
Body weight	-0.278603	0.00235275	0.0451664	SNOWBALL_027356_st
Body weight	-0.312127	0.000612706	0.0221249	SNOWBALL_027361_st	TJP1
Body weight	-0.317181	0.000493204	0.0197842	SNOWBALL_027368_st	LYSMD3
Body weight	-0.338811	0.00018653	0.0111516	SNOWBALL_027395_st	BICC1
Body weight	-0.287414	0.00167767	0.0376941	SNOWBALL_027401_st	LOC100627195
Body weight	-0.304424	0.00084669	0.0260935	SNOWBALL_027427_st	RYK
Body weight	-0.332478	0.00024982	0.0132021	SNOWBALL_027450_st	MBTD1
Body weight	-0.306738	0.000768989	0.0248003	SNOWBALL_027464_st	ABCA1
Body weight	-0.325491	0.000342351	0.0157444	SNOWBALL_027467_st	EDNRB
Body weight	-0.287742	0.00165635	0.0373938	SNOWBALL_027484_st
Body weight	-0.298737	0.00106907	0.0296648	SNOWBALL_027487_st
Body weight	-0.294434	0.00127147	0.0325154	SNOWBALL_027490_st	GMFB
Body weight	-0.293368	0.00132676	0.0333062	SNOWBALL_027498_st	IL17RD
Body weight	-0.281509	0.00210693	0.0425458	SNOWBALL_027511_st	ZFP91
Body weight	0.352561	9.67786e-05	0.00763942	SNOWBALL_027524_st	PNKD
Body weight	-0.341963	0.000160904	0.0103771	SNOWBALL_027534_st	ENAH
Body weight	-0.299061	0.00105509	0.0294217	SNOWBALL_027592_st	LPP
Body weight	-0.32136	0.000411015	0.0175578	SNOWBALL_027613_st	KMT2E
Body weight	-0.32039	0.000428869	0.0179966	SNOWBALL_027637_st	DCLK1
Body weight	-0.323113	0.000380464	0.0168417	SNOWBALL_027704_st	SMG1
Body weight	-0.390585	1.33863e-05	0.00228254	SNOWBALL_027748_st	DNM3
Body weight	-0.336708	0.000205672	0.0118451	SNOWBALL_027750_st	RETREG1
Body weight	0.355174	8.51376e-05	0.00703538	SNOWBALL_027759_st	DHCR7
Body weight	-0.275207	0.00267266	0.0486604	SNOWBALL_027765_st	CAMSAP2
Body weight	-0.379945	2.38758e-05	0.00328671	SNOWBALL_027770_st
Body weight	-0.447673	4.17631e-07	0.000253546	SNOWBALL_027838_st	ADAM23
Body weight	-0.313991	0.000565829	0.0211773	SNOWBALL_027853_st	STX17
Body weight	-0.310234	0.000663934	0.022863	SNOWBALL_027864_st	MKLN1
Body weight	-0.325681	0.000339463	0.0156859	SNOWBALL_027878_st	USP9X
Body weight	-0.357098	7.7417e-05	0.00666153	SNOWBALL_027891_st	BRAF
Body weight	-0.291678	0.00141886	0.0344913	SNOWBALL_027906_st
Body weight	-0.290546	0.00148378	0.035365	SNOWBALL_027935_st	COL14A1
Body weight	-0.286883	0.00171274	0.038133	SNOWBALL_027944_st	PIAS1
Body weight	-0.276428	0.00255342	0.0474838	SNOWBALL_027993_st	TRIM2
Body weight	-0.335159	0.00022092	0.0123087	SNOWBALL_027995_st	TIA1
Body weight	-0.301113	0.000970366	0.0280141	SNOWBALL_028004_st	TRAK2
Body weight	-0.287255	0.00168814	0.0378089	SNOWBALL_028006_st	DYNC1LI2
Body weight	-0.274909	0.00270257	0.0490618	SNOWBALL_028059_st	LOC100627422
Body weight	-0.310885	0.000645887	0.022586	SNOWBALL_028060_st
Body weight	-0.299753	0.0010258	0.0289769	SNOWBALL_028071_st	XPOT
Body weight	-0.28576	0.00178909	0.0391079	SNOWBALL_028077_st
Body weight	-0.281207	0.00213142	0.0428561	SNOWBALL_028082_st
Body weight	-0.279928	0.00223769	0.0439481	SNOWBALL_028087_st	SEC24A
Body weight	-0.281563	0.00210266	0.0425351	SNOWBALL_028094_st	IL1RAP
Body weight	-0.282042	0.00206453	0.0421723	SNOWBALL_028141_st	MANEA
Body weight	-0.29352	0.00131873	0.0331936	SNOWBALL_028149_st
Body weight	0.281544	0.00210414	0.0425351	SNOWBALL_028150_st	ADD2
Body weight	-0.308529	0.000713383	0.0237997	SNOWBALL_028173_st
Body weight	-0.339032	0.000184614	0.0111083	SNOWBALL_028176_st	TM9SF3
Body weight	-0.289506	0.00154578	0.0361759	SNOWBALL_028184_st	STOX2
Body weight	-0.303665	0.000873673	0.0264765	SNOWBALL_028211_st	HECTD2
Body weight	-0.299014	0.00105713	0.0294639	SNOWBALL_028213_st	FAM199X
Body weight	-0.309125	0.000695741	0.0234294	SNOWBALL_028221_st
Body weight	-0.280842	0.00216124	0.0432078	SNOWBALL_028227_st	KLHL9
Body weight	-0.30956	0.000683106	0.0231719	SNOWBALL_028235_st	ZBTB11
Body weight	-0.319844	0.00043925	0.0182554	SNOWBALL_028240_st	SAMD8
Body weight	-0.365238	5.14275e-05	0.00523929	SNOWBALL_028250_st
Body weight	-0.291895	0.00140673	0.0344004	SNOWBALL_028279_st	ITGA1
Body weight	0.274605	0.00273334	0.049319	SNOWBALL_028280_st
Body weight	-0.299292	0.00104522	0.0292748	SNOWBALL_028282_st	MAP3K2
Body weight	-0.289878	0.00152332	0.0358792	SNOWBALL_028293_st	SPTY2D1
Body weight	-0.295335	0.00122644	0.0319428	SNOWBALL_028312_st	SETBP1
Body weight	-0.313705	0.000572808	0.02135	SNOWBALL_028330_st	INSR
Body weight	-0.292534	0.00137148	0.033861	SNOWBALL_028339_st	MYSM1
Body weight	-0.311964	0.000616958	0.0221508	SNOWBALL_028346_st	CLMP
Body weight	-0.293346	0.00132792	0.0333062	SNOWBALL_028358_st	CNOT6L
Body weight	-0.315737	0.000524956	0.0205362	SNOWBALL_028362_st	PRRX1
Body weight	-0.373085	3.43077e-05	0.00409372	SNOWBALL_028368_st	VEZT
Body weight	-0.348592	0.000117325	0.00857751	SNOWBALL_028372_st	ST8SIA1
Body weight	-0.278128	0.00239533	0.0455855	SNOWBALL_028376_st	SPG20
Body weight	-0.319678	0.000442449	0.0183212	SNOWBALL_028389_st	MXD1
Body weight	-0.300463	0.000996507	0.0284967	SNOWBALL_028390_st	ZNF148
Body weight	-0.311969	0.000616838	0.0221508	SNOWBALL_028424_st	PCMTD1
Body weight	-0.306685	0.000770701	0.0248137	SNOWBALL_028444_st	BHLHB9
Body weight	-0.341702	0.000162901	0.0103919	SNOWBALL_028448_st	LANCL1
Body weight	-0.277773	0.00242764	0.0459168	SNOWBALL_028452_st	PEG3
Body weight	-0.297653	0.00111711	0.030376	SNOWBALL_028465_st	PPP1R9A
Body weight	-0.338633	0.000188078	0.0112211	SNOWBALL_028468_st	BICRAL
Body weight	-0.383837	1.93658e-05	0.00283797	SNOWBALL_028475_st	CMC1
Body weight	-0.334979	0.00022276	0.0123503	SNOWBALL_028512_st	JMY
Body weight	-0.29117	0.00144766	0.0347945	SNOWBALL_028515_st	ZNF24
Body weight	0.29732	0.00113223	0.0306068	SNOWBALL_028539_st	ANGEL1
Body weight	-0.296624	0.00116447	0.0310746	SNOWBALL_028553_st
Body weight	-0.28801	0.00163911	0.0372655	SNOWBALL_028556_st	VPS4B
Body weight	-0.333189	0.000241834	0.0129498	SNOWBALL_028564_st	MEIOB
Body weight	-0.274574	0.00273652	0.0493495	SNOWBALL_028568_st	GPATCH2L
Body weight	0.348234	0.000119364	0.00862052	SNOWBALL_028569_st
Body weight	-0.342116	0.000159754	0.0103416	SNOWBALL_028591_st	HACD2
Body weight	-0.284083	0.00190894	0.0404757	SNOWBALL_028660_st
Body weight	-0.327431	0.000313905	0.0150781	SNOWBALL_028670_st
Body weight	-0.338348	0.000190592	0.0112875	SNOWBALL_028685_st	CLIC4
Body weight	-0.293956	0.00129601	0.0329195	SNOWBALL_028720_st	VPS36
Body weight	-0.277453	0.00245698	0.0463321	SNOWBALL_028726_st	TAF1B,LOC102158714
Body weight	-0.278156	0.00239278	0.0455783	SNOWBALL_028743_st	CREBL2
Body weight	-0.369815	4.06651e-05	0.00450027	SNOWBALL_028771_st	INVS
Body weight	-0.281794	0.00208418	0.0423743	SNOWBALL_028790_st	PDZRN4
Body weight	-0.292846	0.00135463	0.0336658	SNOWBALL_028810_st
Body weight	-0.31542	0.000532155	0.0206263	SNOWBALL_028824_st	FNIP1
Body weight	-0.284698	0.00186417	0.0400204	SNOWBALL_028843_st	PCM1
Body weight	-0.405541	5.73389e-06	0.00134601	SNOWBALL_028851_st	KLF12
Body weight	-0.321242	0.000413154	0.0175578	SNOWBALL_028854_st
Body weight	-0.324182	0.000362869	0.0162888	SNOWBALL_028938_st	FRYL
Body weight	-0.283532	0.00194982	0.0408948	SNOWBALL_028945_st
Body weight	-0.290764	0.00147109	0.0352096	SNOWBALL_028986_st	RASSF8
Body weight	-0.337596	0.000197378	0.0115321	SNOWBALL_028990_st	EBF1
Body weight	-0.309355	0.000689015	0.0232862	SNOWBALL_028993_st
Body weight	-0.327005	0.000319954	0.0152648	SNOWBALL_028996_st	PIK3C2A
Body weight	-0.302477	0.000917531	0.0272271	SNOWBALL_029012_st	RRAGD
Body weight	-0.289049	0.00157373	0.0364877	SNOWBALL_029051_st	CNST
Body weight	-0.282729	0.00201085	0.0414442	SNOWBALL_029054_st	TAOK1
Body weight	-0.455349	2.4918e-07	0.000175796	SNOWBALL_029079_st	PLXDC2
Body weight	-0.420812	2.31061e-06	0.000757087	SNOWBALL_029095_st
Body weight	-0.303955	0.000863271	0.0262658	SNOWBALL_029096_st	FAM160B1
Body weight	-0.291829	0.0014104	0.0344452	SNOWBALL_029174_st	XKR6,LOC110256702
Body weight	-0.332976	0.000244196	0.0130268	SNOWBALL_029258_st	RIC1
Body weight	0.414503	3.38175e-06	0.000973807	SNOWBALL_029345_st	NMRK2
Body weight	-0.300837	0.000981387	0.0282311	SNOWBALL_029435_st	PLPPR4
Body weight	-0.283077	0.00198425	0.0412035	SNOWBALL_029443_st	ZNF280C
Body weight	-0.317275	0.000491205	0.0197347	SNOWBALL_029540_st	TNRC6B
Body weight	-0.278561	0.00235649	0.0452228	SNOWBALL_029549_st	LOC106504205
Body weight	-0.355229	8.49087e-05	0.00702675	SNOWBALL_029550_st	ASTN1
Body weight	-0.276687	0.00252876	0.0471657	SNOWBALL_029554_st	ZEB2
Body weight	-0.37742	2.73089e-05	0.00360417	SNOWBALL_029564_st	CADM1
Body weight	-0.2791	0.00230901	0.0446966	SNOWBALL_029567_st	ARHGEF12
Body weight	-0.299553	0.00103419	0.0291088	SNOWBALL_029615_st	CCDC50
Body weight	-0.334187	0.000231022	0.0125979	SNOWBALL_029643_st	LSM11
Body weight	-0.300321	0.0010023	0.0285513	SNOWBALL_029661_st	TTBK2
Body weight	-0.341921	0.000161225	0.0103771	SNOWBALL_029688_st	STXBP6
Body weight	-0.308445	0.000715905	0.0238581	SNOWBALL_029774_st	PYGO1
Body weight	-0.288504	0.00160773	0.0369614	SNOWBALL_029783_st	TNPO1
Body weight	-0.305564	0.000807553	0.0253777	SNOWBALL_029791_st	PPP2R3C
Body weight	-0.308328	0.000719461	0.0239142	SNOWBALL_029802_st
Body weight	-0.357125	7.73129e-05	0.00666153	SNOWBALL_029834_st
Body weight	-0.278393	0.00237148	0.0452963	SNOWBALL_029841_st	YAP1
Body weight	-0.301948	0.000937724	0.0275079	SNOWBALL_029851_st
Body weight	-0.304322	0.000850254	0.0261232	SNOWBALL_029866_st	MEIS2
Body weight	-0.278538	0.00235856	0.0452276	SNOWBALL_029874_st
Body weight	-0.378662	2.55665e-05	0.003417	SNOWBALL_029885_st	SPAG9
Body weight	-0.283266	0.00196983	0.0410855	SNOWBALL_029889_st	SEMA3D
Body weight	-0.312289	0.000608484	0.0220288	SNOWBALL_029890_st	SYNCRIP
Body weight	-0.310557	0.000654911	0.0227326	SNOWBALL_029971_st	PAG1
Body weight	-0.325695	0.000339247	0.0156859	SNOWBALL_030025_st	TSPAN8
Body weight	-0.301011	0.000974436	0.0280921	SNOWBALL_030035_st	BACH1
Body weight	-0.280768	0.00216731	0.0432696	SNOWBALL_030044_st
Body weight	-0.27395	0.00280074	0.0498655	SNOWBALL_030062_st
Body weight	-0.285529	0.00180521	0.0393353	SNOWBALL_030098_st	PBX3
Body weight	-0.282724	0.00201126	0.0414442	SNOWBALL_030129_st	SMAD2
Body weight	-0.300364	0.00100056	0.028548	SNOWBALL_030137_st	CREBRF
Body weight	-0.317415	0.000488224	0.0196506	SNOWBALL_030156_st	TET2
Body weight	-0.351406	0.000102378	0.00790457	SNOWBALL_030170_st	TNRC6A
Body weight	-0.310298	0.000662128	0.0228547	SNOWBALL_030208_st	IRS2
Body weight	-0.276676	0.00252978	0.047169	SNOWBALL_030214_st	FAM8A1
Body weight	-0.294797	0.00125314	0.0323069	SNOWBALL_030219_st
Body weight	-0.283088	0.00198337	0.0412004	SNOWBALL_030254_st
Body weight	-0.326569	0.000326266	0.015387	SNOWBALL_030283_st	LIN54
Body weight	-0.291712	0.00141698	0.0344913	SNOWBALL_030292_st	SMCHD1
Body weight	-0.282926	0.00199573	0.0412928	SNOWBALL_030297_st	ADGRL2
Body weight	-0.327947	0.000306722	0.0148979	SNOWBALL_030309_st	ZFX
Body weight	-0.292682	0.00136346	0.0337368	SNOWBALL_030326_st	UBASH3B
Body weight	-0.307685	0.00073913	0.0243191	SNOWBALL_030395_st	UBE2V2
Body weight	-0.276433	0.00255294	0.0474838	SNOWBALL_030430_st	LOC102165633
Body weight	-0.29801	0.00110109	0.0301384	SNOWBALL_030441_st	GNAI3
Body weight	-0.280603	0.002181	0.0434313	SNOWBALL_030487_st	AP4E1
Body weight	-0.324656	0.000355306	0.016102	SNOWBALL_030495_st	MAN1A2
Body weight	-0.288395	0.00161463	0.0370566	SNOWBALL_030501_st	IPMK
Body weight	-0.299623	0.00103123	0.0290722	SNOWBALL_030534_st	PHF20L1
Body weight	-0.291109	0.00145115	0.0348522	SNOWBALL_030538_st	TMEM30B
Body weight	-0.283726	0.00193534	0.0408033	SNOWBALL_030539_st	PTPN13
Body weight	-0.314325	0.000557783	0.0209945	SNOWBALL_030577_st	METTL25
Body weight	-0.302723	0.000908282	0.0270234	SNOWBALL_030632_st	ETNK1
Body weight	-0.274936	0.00269984	0.049028	SNOWBALL_030642_st	GK
Body weight	-0.32846	0.000299721	0.014697	SNOWBALL_030643_st	GPC6
Body weight	-0.399422	8.15179e-06	0.00167915	SNOWBALL_030644_st	MAML2
Body weight	-0.283655	0.00194062	0.0408137	SNOWBALL_030664_st	HLTF
Body weight	-0.297321	0.00113218	0.0306068	SNOWBALL_030733_st	MEAF6
Body weight	-0.324662	0.000355208	0.016102	SNOWBALL_030739_st	CCDC50
Body weight	-0.301463	0.000956546	0.0277713	SNOWBALL_030751_st	SS18
Body weight	-0.307519	0.000744267	0.0243234	SNOWBALL_030761_st	NUDCD2
Body weight	-0.312636	0.000599559	0.0218854	SNOWBALL_030773_st	RIMS1
Body weight	-0.299784	0.00102451	0.0289697	SNOWBALL_030833_st
Body weight	-0.281663	0.00209465	0.0424766	SNOWBALL_030834_st	NHLRC3
Body weight	-0.289242	0.00156189	0.0364069	SNOWBALL_030837_st	NRP1
Body weight	-0.314628	0.000550581	0.0208696	SNOWBALL_030845_st	AKAP12
Body weight	0.329643	0.000284142	0.0142046	SNOWBALL_030922_st	RIPOR2
Body weight	-0.327045	0.000319379	0.0152536	SNOWBALL_030925_st	LGR5
Body weight	-0.311241	0.000636211	0.02241	SNOWBALL_030931_st	COL24A1
Body weight	-0.389506	1.42081e-05	0.00239375	SNOWBALL_030934_st	HIVEP2
Body weight	-0.277178	0.0024826	0.0465991	SNOWBALL_030952_st	CCSER1
Body weight	-0.313111	0.000587532	0.0216734	SNOWBALL_030969_st
Body weight	-0.357572	7.56166e-05	0.00664766	SNOWBALL_031003_st	ERICH1
Body weight	-0.297815	0.00110978	0.0302882	SNOWBALL_031007_st	DKK2
Body weight	-0.274327	0.00276175	0.0495308	SNOWBALL_031010_st	UHRF1BP1L
Body weight	-0.357143	7.72424e-05	0.00666153	SNOWBALL_031018_st	MSI2
Body weight	0.277184	0.002482	0.0465991	SNOWBALL_031033_st
Body weight	-0.284548	0.00187499	0.0401458	SNOWBALL_031040_st	MMADHC
Body weight	0.348609	0.000117227	0.00857751	SNOWBALL_031115_st	AMOTL1
Body weight	-0.321801	0.000403121	0.017399	SNOWBALL_031139_st	ARL6
Body weight	0.326556	0.000326459	0.015387	SNOWBALL_031142_st	LGI2
Body weight	-0.350795	0.000105464	0.00801629	SNOWBALL_031158_st	UGDH
Body weight	-0.445255	4.90127e-07	0.000282273	SNOWBALL_031179_st	TRPS1
Body weight	-0.288908	0.0015825	0.0365653	SNOWBALL_031180_st	PEAK1
Body weight	-0.306431	0.000778889	0.0249634	SNOWBALL_031191_st	GPC6
Body weight	-0.314568	0.000552018	0.0208715	SNOWBALL_031199_st	IMMP2L
Body weight	0.517395	2.32752e-09	1.06664e-05	SNOWBALL_031330_st	LZTS1
Body weight	-0.291621	0.00142205	0.0345354	SNOWBALL_031399_st	NIPBL
Body weight	-0.320236	0.000431783	0.0180517	SNOWBALL_031418_st	DGKB
Body weight	-0.326509	0.000327137	0.015387	SNOWBALL_031469_st	ICK
Body weight	-0.349399	0.000112843	0.00840221	SNOWBALL_031475_st	ACAP2
Body weight	-0.301896	0.000939703	0.0275439	SNOWBALL_031481_st	FKBP14
Body weight	0.395869	9.96758e-06	0.00188782	SNOWBALL_031518_st	USP2
Body weight	-0.321896	0.000401445	0.017399	SNOWBALL_031583_st	BRAF
Body weight	-0.308534	0.000713237	0.0237997	SNOWBALL_031654_st	GKAP1
Body weight	-0.283748	0.00193369	0.0407975	SNOWBALL_031655_st	LOC100624559
Body weight	-0.274718	0.00272182	0.0492528	SNOWBALL_031740_st	OGFRL1
Body weight	-0.295706	0.0012083	0.0316574	SNOWBALL_031756_st
Body weight	-0.301844	0.000941731	0.0275499	SNOWBALL_031769_st	CBLB
Body weight	-0.328692	0.000296608	0.0145951	SNOWBALL_031775_st	OGFOD1
Body weight	-0.332061	0.000254618	0.013368	SNOWBALL_031799_st	RPS6KC1
Body weight	-0.441526	6.25861e-07	0.000327071	SNOWBALL_031800_st	HIVEP2
Body weight	-0.284207	0.00189978	0.0404464	SNOWBALL_031830_st	GTDC1
Body weight	-0.278467	0.00236493	0.0452464	SNOWBALL_031891_st	MBNL1
Body weight	-0.275463	0.00264728	0.0484412	SNOWBALL_031961_st	PELI2
Body weight	-0.375238	3.06453e-05	0.00384201	SNOWBALL_031963_st	ARHGAP24
Body weight	-0.294674	0.00125932	0.0323992	SNOWBALL_031964_st	NEBL
Body weight	0.296273	0.00118105	0.0313714	SNOWBALL_032004_st	LOC106507710
Body weight	-0.274746	0.002719	0.0492462	SNOWBALL_032015_st	LOC110255652
Body weight	-0.279422	0.00228099	0.0444541	SNOWBALL_032050_st	VEZT
Body weight	-0.340815	0.000169837	0.0107101	SNOWBALL_032091_st	TBK1
Body weight	-0.328361	0.000301064	0.0147287	SNOWBALL_032102_st	ATAD1
Body weight	-0.287936	0.00164385	0.0372655	SNOWBALL_032171_st	ZEB2
Body weight	-0.289652	0.00153695	0.0360388	SNOWBALL_032174_st	PLCB1
Body weight	-0.320434	0.000428056	0.0179758	SNOWBALL_032186_st	DOCK10
Body weight	-0.403509	6.44933e-06	0.001456	SNOWBALL_032207_st	MAML2
Body weight	0.3423	0.000158369	0.0102858	SNOWBALL_032238_st	TMEM164
Body weight	-0.316644	0.000504791	0.0200495	SNOWBALL_032242_st	COL25A1
Body weight	-0.372044	3.6223e-05	0.00423277	SNOWBALL_032289_st	COL8A1
Body weight	-0.288049	0.00163658	0.0372455	SNOWBALL_032302_st
Body weight	-0.278482	0.00236357	0.0452464	SNOWBALL_032307_st	KLF12
Body weight	-0.29383	0.00130256	0.0329915	SNOWBALL_032330_st	JMY
Body weight	-0.286472	0.00174031	0.0384436	SNOWBALL_032334_st	TBL1XR1
Body weight	-0.290313	0.00149745	0.0355709	SNOWBALL_032377_st	GREM1
Body weight	-0.337809	0.000195431	0.0114658	SNOWBALL_032380_st
Body weight	-0.423734	1.93178e-06	0.000694455	SNOWBALL_032458_st	KIF27
Body weight	-0.322166	0.000396701	0.0173288	SNOWBALL_032464_st	DIAPH3
Body weight	-0.287645	0.00166261	0.0375201	SNOWBALL_032472_st	PLCL1
Body weight	-0.356258	8.07043e-05	0.00682633	SNOWBALL_032496_st	MUM1L1
Body weight	-0.278941	0.00232296	0.044854	SNOWBALL_032512_st	IGF2BP2
Body weight	0.275199	0.00267351	0.0486604	SNOWBALL_032513_st	LOC100739688
Body weight	-0.316789	0.000501645	0.0199808	SNOWBALL_032522_st	MAGI1
Body weight	-0.29552	0.00121733	0.0318378	SNOWBALL_032529_st	EXT1
Body weight	-0.350077	0.000109203	0.0082284	SNOWBALL_032558_st	ZFP1
Body weight	-0.322735	0.000386871	0.0169922	SNOWBALL_032571_st	XRN1
Body weight	-0.297182	0.00113856	0.0307026	SNOWBALL_032574_st
Body weight	-0.342733	0.000155163	0.0101745	SNOWBALL_032577_st	ATL3
Body weight	-0.416867	2.93458e-06	0.000876972	SNOWBALL_032578_st	KLHL42
Body weight	-0.288388	0.00161507	0.0370566	SNOWBALL_032585_st
Body weight	-0.306727	0.000769343	0.0248003	SNOWBALL_032609_st	PDCD6IP
Body weight	-0.320277	0.000431006	0.0180517	SNOWBALL_032643_st
Body weight	-0.378821	2.5351e-05	0.00339859	SNOWBALL_032659_st	FOXP1
Body weight	-0.328018	0.000305745	0.0148761	SNOWBALL_032698_st	LPP
Body weight	-0.287371	0.00168052	0.0377123	SNOWBALL_032703_st	PAXBP1
Body weight	0.279244	0.00229641	0.0445852	SNOWBALL_032714_st
Body weight	-0.281655	0.00209527	0.0424766	SNOWBALL_032721_st	PTPRM
Body weight	-0.28611	0.00176499	0.0387435	SNOWBALL_032726_st	QKI
Body weight	-0.290978	0.00145867	0.0349882	SNOWBALL_032731_st	BRWD1
Body weight	-0.28683	0.00171627	0.0381815	SNOWBALL_032747_st	CISD1
Body weight	-0.388913	1.46797e-05	0.00241771	SNOWBALL_032754_st	RAPGEF2
Body weight	-0.369077	4.22436e-05	0.00462957	SNOWBALL_032769_st	ZFHX3
Body weight	-0.31565	0.000526915	0.020538	SNOWBALL_032774_st	DPM1
Body weight	-0.309702	0.000679017	0.0231005	SNOWBALL_032889_st	PI15
Body weight	-0.3146	0.000551263	0.0208715	SNOWBALL_032894_st	LOC106504205
Body weight	-0.328935	0.000293375	0.0144865	SNOWBALL_032899_st	FNBP1L
Body weight	-0.279765	0.00225157	0.0441244	SNOWBALL_032943_st	UBR3
Body weight	-0.275926	0.00260186	0.0480212	SNOWBALL_032957_st	MMP16
Body weight	-0.291053	0.00145435	0.0348995	SNOWBALL_033025_st	SOS2
Body weight	-0.282524	0.00202677	0.0416376	SNOWBALL_033045_st	SMCHD1
Body weight	-0.318736	0.000461002	0.0188954	SNOWBALL_033080_st	ITGA2
Body weight	-0.302559	0.000914448	0.0271649	SNOWBALL_033091_st	COL4A3BP
Body weight	-0.314689	0.000549152	0.020856	SNOWBALL_033099_st
Body weight	-0.313323	0.000582245	0.0215629	SNOWBALL_033111_st	ROBO2
Body weight	-0.30985	0.000674792	0.023054	SNOWBALL_033123_st	AGO3
Body weight	-0.323756	0.000369789	0.0165249	SNOWBALL_033124_st	INSR
Body weight	-0.323056	0.000381411	0.0168417	SNOWBALL_033134_st	MRE11
Body weight	-0.30637	0.000780871	0.0249843	SNOWBALL_033142_st	IL17RD
Body weight	-0.283052	0.00198613	0.0412063	SNOWBALL_033150_st
Body weight	-0.31861	0.000463534	0.0189758	SNOWBALL_033164_st	SIKE1
Body weight	-0.299252	0.00104694	0.029281	SNOWBALL_033178_st	MCMBP
Body weight	-0.281179	0.00213367	0.0428855	SNOWBALL_033184_st
Body weight	-0.287849	0.00164944	0.0373066	SNOWBALL_033200_st	PIEZO2
Body weight	-0.321244	0.000413104	0.0175578	SNOWBALL_033217_st	ANKRD17
Body weight	-0.373671	3.32728e-05	0.00403853	SNOWBALL_033252_st	EPHA7
Body weight	-0.349734	0.00011103	0.00830006	SNOWBALL_033393_st	CCDC82
Body weight	-0.321934	0.000400759	0.017399	SNOWBALL_033395_st	CBLB
Body weight	0.27474	0.00271958	0.0492462	SNOWBALL_033406_st	CPQ
Body weight	-0.29952	0.00103556	0.0291088	SNOWBALL_033437_st	MBNL1
Body weight	-0.352081	9.90719e-05	0.00772323	SNOWBALL_033441_st	USP25
Body weight	-0.358665	7.16175e-05	0.00641601	SNOWBALL_033483_st	STAU2
Body weight	-0.374679	3.15587e-05	0.00388902	SNOWBALL_033496_st	ADGRL2
Body weight	-0.286975	0.00170665	0.0380424	SNOWBALL_033532_st	LOC106505633
Body weight	-0.341132	0.000167326	0.0106111	SNOWBALL_033541_st	MAP3K5
Body weight	-0.32876	0.000295704	0.014576	SNOWBALL_033575_st	KCNA3
Body weight	-0.32255	0.000390041	0.0171048	SNOWBALL_033578_st	C2H11orf74
Body weight	-0.303047	0.000896266	0.0268357	SNOWBALL_033624_st	FYTTD1
Body weight	0.371464	3.73329e-05	0.00432663	SNOWBALL_033627_st	MLEC
Body weight	-0.280754	0.00216846	0.0432771	SNOWBALL_033635_st	KLHDC10
Body weight	0.441692	6.19107e-07	0.000326564	SNOWBALL_033639_st	PKNOX2
Body weight	0.293626	0.00131316	0.0331023	SNOWBALL_033698_st	SLC25A44
Body weight	-0.3147	0.000548902	0.020856	SNOWBALL_033712_st	ZNF367
Body weight	-0.333131	0.000242477	0.0129597	SNOWBALL_033721_st	PEX1
Body weight	-0.281161	0.00213516	0.0428855	SNOWBALL_033748_st	CDK6
Body weight	-0.284953	0.00184589	0.0398215	SNOWBALL_033753_st	AKAP13
Body weight	-0.298473	0.00108059	0.0298566	SNOWBALL_033757_st	NRP1
Body weight	-0.344184	0.000144863	0.0096988	SNOWBALL_033769_st	SERINC3
Body weight	-0.327597	0.000311573	0.0150549	SNOWBALL_033791_st	LPP
Body weight	0.309392	0.000687949	0.0232683	SNOWBALL_033837_st	KLHL36
Body weight	-0.288487	0.00160882	0.0369715	SNOWBALL_033839_st	MGA
Body weight	-0.283579	0.00194632	0.0408822	SNOWBALL_033840_st	NTRK2
Body weight	-0.354346	8.86752e-05	0.00725337	SNOWBALL_033860_st	MAST4
Body weight	-0.356364	8.02832e-05	0.00682633	SNOWBALL_033865_st	GAB2
Body weight	-0.277329	0.00246853	0.0464258	SNOWBALL_033869_st	PUM2
Body weight	-0.310316	0.000661629	0.0228547	SNOWBALL_033882_st	GFPT1
Body weight	-0.2777	0.00243431	0.0459814	SNOWBALL_033914_st	ARL13B
Body weight	-0.312852	0.000594063	0.0218145	SNOWBALL_033922_st	CYP20A1
Body weight	-0.280326	0.00220405	0.0436933	SNOWBALL_033928_st	ATRNL1
Body weight	-0.319929	0.00043762	0.0182282	SNOWBALL_033940_st	RNF115
Body weight	-0.289778	0.00152935	0.0359353	SNOWBALL_033953_st	CAMK1D
Body weight	-0.292749	0.00135984	0.0337231	SNOWBALL_033959_st	ZNF605
Body weight	-0.279259	0.00229514	0.0445759	SNOWBALL_033993_st	CNOT6L
Body weight	-0.307646	0.000740331	0.0243191	SNOWBALL_034035_st	MYNN
Body weight	0.283739	0.00193434	0.0407975	SNOWBALL_034036_st
Body weight	-0.39972	8.01453e-06	0.00167144	SNOWBALL_034041_st	TNRC6A
Body weight	0.306699	0.000770243	0.0248131	SNOWBALL_034047_st	RASGEF1A
Body weight	-0.373888	3.28957e-05	0.00401287	SNOWBALL_034075_st	APLF
Body weight	0.29185	0.00140923	0.0344317	SNOWBALL_034108_st	POLR2A
Body weight	-0.294796	0.00125321	0.0323069	SNOWBALL_034122_st	PRR16
Body weight	-0.326035	0.000334149	0.0155095	SNOWBALL_034125_st	CASC4
Body weight	-0.326337	0.000329668	0.0154204	SNOWBALL_034154_st	JAK1
Body weight	-0.370865	3.8511e-05	0.00439104	SNOWBALL_034188_st	C2CD5
Body weight	-0.284979	0.00184406	0.039816	SNOWBALL_034189_st	SON
Body weight	-0.298366	0.00108529	0.0299123	SNOWBALL_034194_st
Body weight	-0.296722	0.00115988	0.0310108	SNOWBALL_034217_st	UBR5
Body weight	-0.274996	0.00269377	0.0489351	SNOWBALL_034219_st	ADGRG6
Body weight	-0.303599	0.000876067	0.0264828	SNOWBALL_034226_st
Body weight	-0.27882	0.00233359	0.0450129	SNOWBALL_034233_st	LOC102161888
Body weight	-0.307666	0.000739711	0.0243191	SNOWBALL_034239_st	PTPRG
Body weight	-0.309082	0.000696994	0.0234576	SNOWBALL_034241_st	SLC8A1
Body weight	-0.326726	0.000323977	0.0153657	SNOWBALL_034260_st	USP1
Body weight	-0.374356	3.20987e-05	0.00392982	SNOWBALL_034261_st
Body weight	-0.275635	0.0026303	0.0483049	SNOWBALL_034280_st	SMURF1
Body weight	-0.349237	0.000113728	0.00841918	SNOWBALL_034294_st	AKT3
Body weight	-0.373235	3.40401e-05	0.00408482	SNOWBALL_034313_st	DAB2
Body weight	-0.339611	0.000179688	0.0109665	SNOWBALL_034315_st	FBXL7
Body weight	-0.35607	8.14582e-05	0.00686194	SNOWBALL_034325_st	COL5A2
Body weight	-0.339525	0.000180411	0.0109842	SNOWBALL_034373_st	SNAP91
Body weight	-0.279024	0.00231561	0.0447732	SNOWBALL_034423_st
Body weight	0.448447	3.96664e-07	0.000250454	SNOWBALL_034508_st	ZBTB7C
Body weight	-0.359375	6.91234e-05	0.0063045	SNOWBALL_034567_st	BACH1
Body weight	0.275111	0.00268226	0.0487596	SNOWBALL_034589_st
Body weight	-0.278446	0.00236681	0.0452669	SNOWBALL_034612_st	EPS8
Body weight	-0.34914	0.000114265	0.00842168	SNOWBALL_034636_st	SMIM14
Body weight	-0.315699	0.000525814	0.0205362	SNOWBALL_034640_st	KMT2C
Body weight	-0.279281	0.00229322	0.0445694	SNOWBALL_034677_st	GPCPD1
Body weight	-0.32704	0.000319451	0.0152536	SNOWBALL_034691_st	ABI3BP
Body weight	-0.303539	0.000878248	0.0265071	SNOWBALL_034732_st	CASC1
Body weight	-0.346761	0.000128107	0.00894845	SNOWBALL_034748_st
Body weight	-0.314315	0.000558021	0.0209945	SNOWBALL_034752_st	TOPBP1
Body weight	-0.313399	0.000580355	0.0215212	SNOWBALL_034773_st	BTF3L4
Body weight	-0.284963	0.00184518	0.0398215	SNOWBALL_034781_st	PICALM
Body weight	-0.282742	0.00200991	0.0414442	SNOWBALL_034800_st	ZFR
Body weight	-0.285333	0.00181894	0.0395713	SNOWBALL_034810_st	SON
Body weight	-0.290761	0.00147122	0.0352096	SNOWBALL_034814_st	MLLT10
Body weight	-0.279316	0.00229015	0.044559	SNOWBALL_034826_st	AGPS
Body weight	-0.288132	0.00163131	0.037208	SNOWBALL_034862_st	SCOC
Body weight	-0.317072	0.000495537	0.0198275	SNOWBALL_034890_st	ID4
Body weight	-0.28521	0.00182762	0.039641	SNOWBALL_034906_st	ITGA1
Body weight	-0.298848	0.00106429	0.0295612	SNOWBALL_034915_st	C16H5orf51
Body weight	-0.274373	0.00275706	0.0494918	SNOWBALL_034924_st	LEMD3
Body weight	-0.399648	8.04733e-06	0.00167144	SNOWBALL_034946_st	ERG
Body weight	-0.28367	0.00193948	0.0408137	SNOWBALL_034953_st	PDLIM5
Body weight	-0.28572	0.00179186	0.0391318	SNOWBALL_034978_st	G3BP1
Body weight	0.423615	1.94597e-06	0.000695129	SNOWBALL_034993_st	THRSP
Body weight	-0.313849	0.000569298	0.0212789	SNOWBALL_035042_s_st	MEIOB
Body weight	-0.344044	0.000145825	0.00975159	SNOWBALL_035076_st
Body weight	-0.296084	0.00119008	0.0314605	SNOWBALL_035088_st	TAPT1
Body weight	-0.293269	0.00133197	0.0333062	SNOWBALL_035098_st	KLF12
Body weight	0.309137	0.000695376	0.0234294	SNOWBALL_035101_st	SLC25A44
Body weight	-0.275571	0.00263664	0.0483312	SNOWBALL_035111_st
Body weight	-0.345297	0.000137393	0.00933313	SNOWBALL_035129_st
Body weight	-0.291287	0.00144097	0.0347706	SNOWBALL_035133_st	ARHGAP28
Body weight	-0.308714	0.000707867	0.0237482	SNOWBALL_035136_st
Body weight	0.374994	3.10411e-05	0.00384201	SNOWBALL_035143_st	UCK2
Body weight	0.368406	4.37287e-05	0.00470143	SNOWBALL_035159_st	AP3M2
Body weight	0.331489	0.000261336	0.0135621	SNOWBALL_035162_st	B3GALT5
Body weight	-0.303993	0.000861931	0.0262587	SNOWBALL_035169_st	OPHN1
Body weight	-0.311708	0.000623725	0.0222534	SNOWBALL_035190_st	NSMCE2
Body weight	-0.338544	0.000188867	0.0112444	SNOWBALL_035210_st	FBXL20
Body weight	-0.358061	7.38005e-05	0.00652869	SNOWBALL_035224_st	NFAT5
Body weight	-0.293194	0.00133598	0.0333641	SNOWBALL_035235_st	FAT4
Body weight	-0.274563	0.00273766	0.0493495	SNOWBALL_035253_st	HELLS
Body weight	-0.297924	0.0011049	0.0302078	SNOWBALL_035303_st	VAPA
Body weight	-0.274128	0.00278227	0.0496935	SNOWBALL_035312_st	CLDN12
Body weight	-0.339211	0.000183076	0.0110459	SNOWBALL_035322_st	LOC106506356
Body weight	-0.283159	0.00197796	0.0411964	SNOWBALL_035326_st	ADAMTS6
Body weight	-0.368405	4.37323e-05	0.00470143	SNOWBALL_035333_st	SLC8A1
Body weight	-0.339432	0.0001812	0.0110026	SNOWBALL_035345_st	ZFHX4
Body weight	-0.364825	5.25215e-05	0.00532193	SNOWBALL_035355_st	PURG
Body weight	-0.373208	3.40887e-05	0.00408482	SNOWBALL_035373_st	PLEKHF2
Body weight	-0.311828	0.000620558	0.0221954	SNOWBALL_035436_st	AKAP11
Body weight	-0.275214	0.00267195	0.0486604	SNOWBALL_035437_st	AKAP6
Body weight	-0.30189	0.000939929	0.0275439	SNOWBALL_035440_st	DHX36
Body weight	-0.310624	0.000653071	0.0227266	SNOWBALL_035481_st	OPHN1
Body weight	-0.289347	0.00155546	0.036352	SNOWBALL_035536_st	PRRC2C
Body weight	-0.348142	0.000119895	0.00864223	SNOWBALL_035593_st	RYBP
Body weight	-0.296247	0.00118229	0.0313714	SNOWBALL_035604_st
Body weight	-0.327736	0.000309636	0.0149879	SNOWBALL_035616_st	BNIP2
Body weight	-0.445932	4.68713e-07	0.000275564	SNOWBALL_035632_st	PLCL1
Body weight	-0.284767	0.00185917	0.0399435	SNOWBALL_035633_st	FAT3
Body weight	-0.33942	0.000181298	0.0110026	SNOWBALL_035670_st	PELI1
Body weight	-0.311974	0.000616698	0.0221508	SNOWBALL_035686_st	PAPOLG
Body weight	-0.331144	0.000265464	0.0136893	SNOWBALL_035691_st	RFX7
Body weight	-0.297069	0.00114377	0.0307989	SNOWBALL_035708_st	MAML2
Body weight	-0.28659	0.0017324	0.0383739	SNOWBALL_035752_st	BMP2K
Body weight	-0.468685	9.85366e-08	9.75685e-05	SNOWBALL_035755_st	AKT3
Body weight	-0.325278	0.000345614	0.015846	SNOWBALL_035761_st	HNRNPU
Body weight	-0.382147	2.12153e-05	0.0030161	SNOWBALL_035762_st	ELK4
Body weight	-0.422206	2.12185e-06	0.000731994	SNOWBALL_035773_st	LEPR
Body weight	-0.3223	0.000394353	0.0172403	SNOWBALL_035779_st	AGO4
Body weight	-0.279605	0.00226524	0.0442756	SNOWBALL_035781_st	TRIQK
Body weight	-0.279097	0.00230927	0.0446966	SNOWBALL_035787_st	ARID1B
Body weight	-0.358485	7.22619e-05	0.00644691	SNOWBALL_035798_st	TNRC6B
Body weight	-0.279592	0.00226634	0.0442756	SNOWBALL_035799_st	FOXP1
Body weight	-0.293047	0.0013438	0.0334771	SNOWBALL_035808_st	DIP2B
Body weight	0.3848	1.8381e-05	0.00276646	SNOWBALL_035818_st	MAP3K9
Body weight	-0.280045	0.00222778	0.0438716	SNOWBALL_035827_st
Body weight	-0.301008	0.000974563	0.0280921	SNOWBALL_035839_st	PPARGC1A
Body weight	-0.304784	0.000834119	0.0258715	SNOWBALL_035853_st	MDM2
Body weight	-0.291747	0.00141497	0.0344907	SNOWBALL_035867_st	ZBTB20
Body weight	-0.352469	9.7211e-05	0.00764149	SNOWBALL_035890_st	ZNF644
Body weight	-0.327286	0.000315956	0.0151482	SNOWBALL_035905_st	TRA2A
Body weight	-0.29415	0.00128602	0.0327394	SNOWBALL_035965_st	PRCP,RAB30
Body weight	-0.349818	0.00011058	0.0082774	SNOWBALL_035968_st	NSD3
Body weight	-0.275178	0.00267563	0.0486666	SNOWBALL_036010_st	POT1
Body weight	-0.298229	0.00109136	0.0299747	SNOWBALL_036013_st	TUSC3
Body weight	-0.277455	0.0024568	0.0463321	SNOWBALL_036019_st	TEK
Body weight	-0.353723	9.14288e-05	0.00732989	SNOWBALL_036030_st
Body weight	-0.305216	0.000819304	0.0255619	SNOWBALL_036036_st
Body weight	-0.463837	1.38687e-07	0.000118598	SNOWBALL_036039_st	ZNF521
Body weight	-0.280928	0.00215414	0.043144	SNOWBALL_036059_st	GCFC2
Body weight	-0.323246	0.000378229	0.0167708	SNOWBALL_036100_st	ZNF438
Body weight	-0.299342	0.00104312	0.0292458	SNOWBALL_036128_st	XKR6
Body weight	-0.284802	0.00185667	0.039939	SNOWBALL_036145_st	INPP4B
Body weight	-0.327545	0.000312305	0.0150549	SNOWBALL_036155_st	CEP170
Body weight	-0.281846	0.00208005	0.0423453	SNOWBALL_036156_st	CPSF6
Body weight	-0.302451	0.000918512	0.0272271	SNOWBALL_036162_st	RP2
Body weight	-0.392913	1.17631e-05	0.00209435	SNOWBALL_036187_st
Body weight	-0.364024	5.47024e-05	0.00546443	SNOWBALL_036191_st	ADAM22
Body weight	-0.294497	0.00126827	0.0325154	SNOWBALL_036197_st	XKR6,LOC110256702
Body weight	-0.288904	0.00158272	0.0365653	SNOWBALL_036226_st	SIKE1
Body weight	-0.322959	0.000383059	0.0168642	SNOWBALL_036232_st	MGA
Body weight	-0.382994	2.02692e-05	0.00292602	SNOWBALL_036235_st	SLC35F1
Body weight	0.302919	0.000900978	0.0269339	SNOWBALL_036360_st	FAM13A
Body weight	-0.274045	0.00279084	0.049752	SNOWBALL_036414_st	LANCL1
Body weight	-0.274791	0.00271446	0.0491985	SNOWBALL_036416_st	LOC100154105
Body weight	-0.288316	0.00161962	0.0371058	SNOWBALL_036424_st	KIAA0368
Body weight	-0.298697	0.0010708	0.0296837	SNOWBALL_036448_st	DNM3
Body weight	-0.301759	0.000945002	0.0275681	SNOWBALL_036449_st	EBF1
Body weight	-0.278114	0.00239658	0.0455855	SNOWBALL_036452_st	VPS13C
Body weight	-0.305331	0.000815401	0.0255037	SNOWBALL_036459_st	NFIB
Body weight	-0.376165	2.91839e-05	0.00375695	SNOWBALL_036471_st	CDH11
Body weight	-0.376095	2.92918e-05	0.00375695	SNOWBALL_036472_st	NBEA
Body weight	-0.280173	0.00221696	0.0438113	SNOWBALL_036485_st	HNRNPU
Body weight	-0.336872	0.000204121	0.0117798	SNOWBALL_036488_st	RC3H2
Body weight	0.341097	0.0001676	0.0106165	SNOWBALL_036489_st
Body weight	0.421151	2.26328e-06	0.000751408	SNOWBALL_036517_st	VASH1
Body weight	-0.280268	0.00220898	0.0437303	SNOWBALL_036520_st	ANK2
Body weight	-0.305395	0.000813229	0.0254851	SNOWBALL_036527_st	HCFC2
Body weight	-0.327187	0.000317364	0.0151854	SNOWBALL_036538_st	HNRNPU
Body weight	-0.284217	0.00189905	0.0404461	SNOWBALL_036539_st	ST8SIA1
Body weight	-0.301551	0.000953122	0.0277147	SNOWBALL_036571_st	LOC102159394
Body weight	-0.283553	0.00194823	0.0408919	SNOWBALL_036577_st
Body weight	-0.30442	0.000846813	0.0260935	SNOWBALL_036590_st	UFM1,FREM2
Body weight	0.315689	0.000526033	0.0205362	SNOWBALL_036607_st	AFAP1L2
Body weight	-0.2954	0.00122322	0.0319031	SNOWBALL_036656_st	LOC100523337
Body weight	0.428135	1.47048e-06	0.000560768	SNOWBALL_036658_st	SEMA6B
Body weight	-0.345893	0.000133538	0.00918015	SNOWBALL_036676_st	JMY
Body weight	-0.301836	0.000942026	0.0275499	SNOWBALL_036684_st	TRNT1
Body weight	-0.308902	0.000702306	0.0236082	SNOWBALL_036694_st	MRPL1
Body weight	-0.387646	1.5738e-05	0.0024881	SNOWBALL_036731_st	FOXP1
Body weight	-0.280117	0.00222167	0.0438349	SNOWBALL_036738_st	PCNX1
Body weight	-0.31405	0.000564406	0.0211381	SNOWBALL_036763_st	CDK12
Body weight	-0.287166	0.00169399	0.0378948	SNOWBALL_036808_st	NUCKS1
Body weight	-0.327567	0.000311995	0.0150549	SNOWBALL_036809_st	CREG1
Body weight	-0.352019	9.93681e-05	0.00773564	SNOWBALL_036894_st	ZC3H11A
Body weight	-0.296576	0.00116671	0.0311197	SNOWBALL_036913_st	SYNM
Body weight	-0.382319	2.10198e-05	0.00299585	SNOWBALL_036927_st	LOC100513133
Body weight	-0.364065	5.45872e-05	0.00546259	SNOWBALL_036928_st	HNRNPU
Body weight	-0.2813	0.00212388	0.0427678	SNOWBALL_036931_st	GREB1L
Body weight	-0.286544	0.00173546	0.0383828	SNOWBALL_036966_st	PSMA2
Body weight	-0.278792	0.00233601	0.0450288	SNOWBALL_037003_st	FAM135A
Body weight	-0.359939	6.72006e-05	0.00618728	SNOWBALL_037019_st	LOC100739755
Body weight	-0.29976	0.0010255	0.0289769	SNOWBALL_037034_st	HMCN1
Body weight	-0.304581	0.000841189	0.0259926	SNOWBALL_037045_st	GAB1
Body weight	-0.309722	0.000678455	0.0230953	SNOWBALL_037065_st	MAML2
Body weight	-0.351171	0.000103557	0.00793761	SNOWBALL_037080_st	COL5A2
Body weight	-0.311947	0.000617409	0.0221518	SNOWBALL_037084_st	RFTN2
Body weight	-0.337755	0.000195924	0.0114828	SNOWBALL_037098_st	CASK
Body weight	-0.281364	0.00211869	0.0427374	SNOWBALL_037135_st	TOPBP1
Body weight	-0.340905	0.000169119	0.0106888	SNOWBALL_037195_st	GULP1
Body weight	-0.396704	9.50934e-06	0.00182244	SNOWBALL_037208_st	TNPO1
Body weight	-0.346416	0.000130241	0.00903047	SNOWBALL_037226_st	PLEKHH2
Body weight	-0.328558	0.000298396	0.0146537	SNOWBALL_037253_st	TMBIM4
Body weight	-0.36534	5.11632e-05	0.00522179	SNOWBALL_037296_st	ICK
Body weight	-0.295543	0.00121622	0.0318234	SNOWBALL_037358_st	AP4E1
Body weight	-0.281298	0.00212399	0.0427678	SNOWBALL_037359_st	THUMPD1
Body weight	0.277373	0.00246438	0.0463632	SNOWBALL_037394_st	SULT1A3
Body weight	0.352388	9.75989e-05	0.00765067	SNOWBALL_037406_st	SULT1A3
Body weight	0.331113	0.00026583	0.0136893	SNOWBALL_037409_st	LGI3
Body weight	0.435907	8.99659e-07	0.000416203	SNOWBALL_037465_st	TP53INP2
Body weight	-0.306021	0.000792324	0.0250947	SNOWBALL_037510_st	PNISR
Body weight	0.350441	0.000107295	0.00811282	SNOWBALL_037570_st	EFNB1
Body weight	-0.335913	0.000213378	0.012128	SNOWBALL_037596_st	PURA
Body weight	-0.29327	0.00133196	0.0333062	SNOWBALL_037612_st	RC3H2
Body weight	-0.279925	0.0022379	0.0439481	SNOWBALL_037635_st	NR1D2
Body weight	-0.395602	1.01188e-05	0.00189276	SNOWBALL_037734_st	AUH
Body weight	-0.27461	0.0027328	0.049319	SNOWBALL_037750_st	FBXO11
Body weight	-0.278487	0.00236313	0.0452464	SNOWBALL_037785_st	DIXDC1
Body weight	-0.398427	8.62598e-06	0.00172703	SNOWBALL_037817_st	FAT4
Body weight	-0.31169	0.000624188	0.0222534	SNOWBALL_037842_st	CHD9
Body weight	-0.323766	0.000369615	0.0165249	SNOWBALL_037844_st	PEX1
Body weight	0.289124	0.00156914	0.0364753	SNOWBALL_037862_st	TGOLN2
Body weight	-0.299536	0.0010349	0.0291088	SNOWBALL_037865_st	MAP3K7
Body weight	-0.307672	0.00073952	0.0243191	SNOWBALL_037880_st	PDE4D
Body weight	-0.293882	0.00129984	0.0329653	SNOWBALL_037970_st
Body weight	-0.282081	0.00206146	0.04214	SNOWBALL_037985_st	MAST4
Body weight	-0.351224	0.000103293	0.00793224	SNOWBALL_038001_st	FAM126A
Body weight	-0.371817	3.66537e-05	0.00427425	SNOWBALL_038020_st
Body weight	-0.274138	0.00278127	0.0496935	SNOWBALL_038040_st	FCHO2
Body weight	-0.307581	0.000742334	0.0243191	SNOWBALL_038057_st	SLC8A1
Body weight	-0.313271	0.000583533	0.0215964	SNOWBALL_038129_st	MRPL1
Body weight	-0.284373	0.00188769	0.0402955	SNOWBALL_038202_st
Body weight	-0.326146	0.000332485	0.015483	SNOWBALL_038234_st	BRAF
Body weight	-0.294093	0.00128891	0.0327981	SNOWBALL_038251_st	ASPH
Body weight	-0.299736	0.00102653	0.0289831	SNOWBALL_038256_st	FAM172A
Body weight	-0.312658	0.000599011	0.0218823	SNOWBALL_038352_st	KIF13B
Body weight	-0.289054	0.00157347	0.0364877	SNOWBALL_038477_st	MBD5
Body weight	-0.284241	0.00189732	0.0404301	SNOWBALL_038537_st	RSF1
Body weight	-0.342384	0.000157743	0.0102688	SNOWBALL_038542_st	PRKD1
Body weight	-0.311307	0.000634443	0.022408	SNOWBALL_038582_st	LOC110255473
Body weight	-0.29394	0.00129686	0.0329261	SNOWBALL_038588_st	DLG2
Body weight	-0.281311	0.00212293	0.0427678	SNOWBALL_038731_st	TRAPPC8
Body weight	-0.391112	1.3001e-05	0.00224397	SNOWBALL_038733_st	SCN7A
Body weight	-0.27485	0.00270852	0.0491275	SNOWBALL_038756_st
Body weight	0.329683	0.000283635	0.0142046	SNOWBALL_038761_st	LOC110261696
Body weight	-0.274645	0.00272927	0.049297	SNOWBALL_038779_st	ADGRL2
Body weight	-0.28382	0.00192834	0.040747	SNOWBALL_038782_st	DLG2
Body weight	-0.308357	0.000718567	0.0239127	SNOWBALL_038833_st	UBR5
Body weight	-0.309832	0.000675298	0.0230574	SNOWBALL_038873_st	USP15
Body weight	-0.395795	1.00095e-05	0.00188942	SNOWBALL_038887_st	PDGFC
Body weight	-0.278633	0.00235017	0.0451408	SNOWBALL_038934_st	TRIM33
Body weight	-0.305603	0.000806227	0.0253777	SNOWBALL_039053_st	SF3B1
Body weight	-0.39959	8.07424e-06	0.00167144	SNOWBALL_039060_st	FMR1
Body weight	-0.354033	9.00485e-05	0.00729173	SNOWBALL_039126_st	ZBTB20
Body weight	-0.342867	0.000154187	0.0101544	SNOWBALL_039128_st	SMURF2
Body weight	-0.291219	0.00144487	0.0347903	SNOWBALL_039173_st
Body weight	-0.315913	0.000520981	0.0204622	SNOWBALL_039183_st	GALNT5
Body weight	-0.346798	0.000127882	0.00894845	SNOWBALL_039208_st	HIVEP2
Body weight	-0.301805	0.00094321	0.0275681	SNOWBALL_039257_st	LSAMP
Body weight	-0.324401	0.000359349	0.0161869	SNOWBALL_039321_st	ZBTB44
Body weight	-0.359026	7.03375e-05	0.00632544	SNOWBALL_039350_st	SUPT3H
Body weight	-0.281934	0.00207308	0.0423162	SNOWBALL_039388_st	LPP
Body weight	-0.319572	0.000444489	0.0183653	SNOWBALL_039392_st	AUTS2
Body weight	-0.315378	0.000533115	0.0206263	SNOWBALL_039394_st	SPRED1
Body weight	-0.304725	0.000836187	0.0259025	SNOWBALL_039456_st	PTBP2
Body weight	-0.292809	0.00135662	0.0337004	SNOWBALL_039522_st	ATRX
Body weight	-0.380132	2.36381e-05	0.00326994	SNOWBALL_039556_st	DNM3
Body weight	-0.284835	0.00185435	0.0399322	SNOWBALL_039561_st	DISP1
Body weight	-0.364091	5.45148e-05	0.00546259	SNOWBALL_039564_st	DDX46
Body weight	-0.361107	6.33793e-05	0.0060019	SNOWBALL_039616_st	ARHGAP24
Body weight	-0.295942	0.00119689	0.0315077	SNOWBALL_039621_st	LRFN5
Body weight	-0.297319	0.0011323	0.0306068	SNOWBALL_039637_st	LOC110255435
Body weight	-0.293822	0.00130294	0.0329915	SNOWBALL_039648_st	TPK1
Body weight	-0.277722	0.00243231	0.045959	SNOWBALL_039697_st	SMCHD1
Body weight	-0.288731	0.00159348	0.0367687	SNOWBALL_039716_st	VCAN
Body weight	-0.332217	0.000252808	0.0132978	SNOWBALL_039736_st	PUM1
Body weight	-0.361841	6.1082e-05	0.0058136	SNOWBALL_039792_st	LHFP
Body weight	-0.28932	0.00155709	0.0363584	SNOWBALL_039794_st	KCNQ5
Body weight	-0.399577	8.07991e-06	0.00167144	SNOWBALL_039913_st	CD109
Body weight	-0.31281	0.000595143	0.0218182	SNOWBALL_039918_st	ACAP2
Body weight	-0.373375	3.37918e-05	0.00408356	SNOWBALL_039921_st	SNX18
Body weight	-0.339912	0.000177174	0.0109585	SNOWBALL_039997_st	PCMTD1
Body weight	0.302844	0.000903766	0.0269582	SNOWBALL_039998_st	OSER1
Body weight	-0.291513	0.00142815	0.0346091	SNOWBALL_040007_s_st	PKN2
Body weight	-0.287017	0.00170385	0.0380249	SNOWBALL_040010_st	PKN2
Body weight	-0.321723	0.0004045	0.0174141	SNOWBALL_040013_st	NUFIP2
Body weight	-0.291339	0.00143804	0.0347341	SNOWBALL_040049_st	CNOT6
Body weight	-0.350873	0.000105068	0.00800274	SNOWBALL_040114_st	GXYLT1
Body weight	-0.312374	0.000606293	0.0219776	SNOWBALL_040135_st	SETBP1
Body weight	-0.274474	0.00274668	0.0494489	SNOWBALL_040148_st	CNTLN
Body weight	-0.330334	0.0002754	0.0139781	SNOWBALL_040177_st	IMMP2L
Body weight	-0.306066	0.000790849	0.0250902	SNOWBALL_040179_st	MAP3K2
Body weight	-0.300313	0.00100264	0.0285513	SNOWBALL_040182_st	ZDHHC15
Body weight	-0.354839	8.65513e-05	0.00713132	SNOWBALL_040193_st	RAB5A
Body weight	-0.357157	7.71897e-05	0.00666153	SNOWBALL_040240_st
Body weight	-0.376108	2.92718e-05	0.00375695	SNOWBALL_040241_st	GALNT5
Body weight	-0.275275	0.00266587	0.0486604	SNOWBALL_040299_st	GJD2
Body weight	-0.383353	1.98794e-05	0.00288515	SNOWBALL_040306_st	FAT4
Body weight	-0.298361	0.00108551	0.0299123	SNOWBALL_040324_st	TRHDE
Body weight	-0.386387	1.68591e-05	0.00258567	SNOWBALL_040391_st	CHD9
Body weight	-0.302051	0.000933744	0.0274779	SNOWBALL_040401_st	ARHGAP42
Body weight	-0.351972	9.95984e-05	0.00774289	SNOWBALL_040416_st
Body weight	-0.295565	0.00121515	0.0318103	SNOWBALL_040441_st	RPE
Body weight	-0.347078	0.000126179	0.00886471	SNOWBALL_040446_st	CACNB2
Body weight	0.28788	0.00164745	0.0372973	SNOWBALL_040526_st	ELF4
Body weight	-0.379508	2.44387e-05	0.00333975	SNOWBALL_040528_st
Body weight	0.296668	0.0011624	0.0310486	SNOWBALL_040530_st	SCD
Body weight	-0.31071	0.000650686	0.0226836	SNOWBALL_040559_st	RBMS3
Body weight	-0.307587	0.000742151	0.0243191	SNOWBALL_040563_st	MAGI1
Body weight	-0.311621	0.000626036	0.0222534	SNOWBALL_040570_st	LOC100152407
Body weight	-0.284602	0.00187107	0.0401086	SNOWBALL_040654_st	PLEKHA5
Body weight	-0.284109	0.00190702	0.0404757	SNOWBALL_040662_st	SMURF2
Body weight	-0.349668	0.000111384	0.00831552	SNOWBALL_040795_st	LOC106504205,MIR125B-1
Body weight	-0.292726	0.0013611	0.033734	SNOWBALL_040835_st	ZBTB20
Body weight	-0.297154	0.00113987	0.0307231	SNOWBALL_040870_st	FOXP1
Body weight	-0.307094	0.00075764	0.0245895	SNOWBALL_040924_st	TRPS1
Body weight	-0.344881	0.00014014	0.00946116	SNOWBALL_040945_st	ACER3
Body weight	-0.280488	0.00219056	0.0435037	SNOWBALL_040952_st	PDE3A
Body weight	-0.366312	4.86858e-05	0.00508857	SNOWBALL_041044_st	BRAF
Body weight	-0.279004	0.00231737	0.044792	SNOWBALL_041097_st	ST6GALNAC3
Body weight	-0.299064	0.00105497	0.0294217	SNOWBALL_041100_st	ARHGAP24
Body weight	-0.284097	0.00190791	0.0404757	SNOWBALL_041230_st	PDIK1L
Body weight	-0.314702	0.000548844	0.020856	SNOWBALL_041234_st	HDAC9
Body weight	-0.293626	0.00131318	0.0331023	SNOWBALL_041251_st	TRPS1
Body weight	-0.314497	0.000553703	0.0208897	SNOWBALL_041280_st	SUGCT
Body weight	-0.339207	0.000183109	0.0110459	SNOWBALL_041413_st
Body weight	-0.375194	3.07169e-05	0.00384201	SNOWBALL_041436_st
Body weight	-0.290441	0.0014899	0.0354511	SNOWBALL_041476_st	LOC106510093
Body weight	-0.323422	0.000375295	0.0166785	SNOWBALL_041485_st	TRMT10A
Body weight	-0.30678	0.00076762	0.0247994	SNOWBALL_041504_st	STRN
Body weight	-0.318605	0.000463635	0.0189758	SNOWBALL_041537_st	NLGN1
Body weight	-0.403016	6.63557e-06	0.00146502	SNOWBALL_041551_st	HIVEP2
Body weight	-0.297881	0.00110684	0.0302225	SNOWBALL_041577_st	RNFT1
Body weight	-0.290804	0.00146875	0.0352001	SNOWBALL_041616_st	CBLB
Body weight	-0.276729	0.0025248	0.0471532	SNOWBALL_041657_st	EIF3E
Body weight	-0.315137	0.000538687	0.0206826	SNOWBALL_041701_st	AAK1
Body weight	-0.288205	0.00162663	0.0371989	SNOWBALL_041741_st	TENM3
Body weight	-0.282516	0.00202738	0.0416376	SNOWBALL_041760_st	INPP4B
Body weight	-0.288543	0.00160531	0.0369614	SNOWBALL_041762_st	ACTR10
Body weight	-0.327893	0.000307462	0.0149082	SNOWBALL_041783_st	ABCA5
Body weight	-0.284327	0.00189104	0.0403397	SNOWBALL_041807_st	ANK2
Body weight	-0.289261	0.00156072	0.0364069	SNOWBALL_041876_st	LOC110255435
Body weight	0.437205	8.27785e-07	0.000392606	SNOWBALL_042018_st
Body weight	-0.284774	0.00185867	0.0399435	SNOWBALL_042035_st	GALNT5
Body weight	-0.333131	0.000242477	0.0129597	SNOWBALL_042059_st	IMMP1L
Body weight	-0.32659	0.000325952	0.015387	SNOWBALL_042116_st	CHIC2
Body weight	-0.379319	2.46867e-05	0.00335624	SNOWBALL_042121_st	METTL25
Body weight	-0.34183	0.000161919	0.0103822	SNOWBALL_042141_st	ARID2
Body weight	-0.463246	1.44539e-07	0.000120744	SNOWBALL_042156_st	IGF2BP2
Body weight	-0.279072	0.0023114	0.0447225	SNOWBALL_042206_st	ZEB2
Body weight	-0.419818	2.45465e-06	0.000771674	SNOWBALL_042240_st
Body weight	-0.419892	2.44374e-06	0.000771674	SNOWBALL_042264_st	NOTCH2
Body weight	-0.32876	0.000295699	0.014576	SNOWBALL_042295_st	ZBTB20
Body weight	-0.328695	0.000296562	0.0145951	SNOWBALL_042319_st	FAM172A
Body weight	-0.356008	8.17054e-05	0.00687251	SNOWBALL_042327_st	SFPQ
Body weight	-0.314878	0.000544713	0.0208431	SNOWBALL_042363_st	TMEM65
Body weight	0.310811	0.000647925	0.0226202	SNOWBALL_042365_st	OPCML
Body weight	-0.274697	0.00272397	0.0492601	SNOWBALL_042373_st	FOXP1
Body weight	-0.326166	0.000332196	0.015483	SNOWBALL_042377_st	WWTR1
Body weight	-0.338215	0.000191783	0.0113443	SNOWBALL_042416_st	LOC110255652
Body weight	-0.322812	0.000385546	0.0169604	SNOWBALL_042511_st	LOC100737511
Body weight	-0.311891	0.000618874	0.0221714	SNOWBALL_042570_st
Body weight	-0.357095	7.74267e-05	0.00666153	SNOWBALL_042611_st	ATP2A2
Body weight	-0.277157	0.00248453	0.0466069	SNOWBALL_042613_st	DKK2
Body weight	-0.280094	0.00222359	0.0438349	SNOWBALL_042664_st	SENP6
Body weight	-0.311507	0.000629061	0.0223016	SNOWBALL_042680_st
Body weight	0.313448	0.000579139	0.0215043	SNOWBALL_042718_st	LOC110256592
Body weight	-0.29628	0.0011807	0.0313714	SNOWBALL_042793_st	CEP135
Body weight	-0.276306	0.00256514	0.0476126	SNOWBALL_042810_st
Body weight	0.405524	5.73961e-06	0.00134601	SNOWBALL_042831_st	AKAP1
Body weight	-0.284062	0.00191048	0.0404757	SNOWBALL_042844_st
Body weight	-0.306377	0.000780671	0.0249843	SNOWBALL_042861_st	CNR1
Body weight	-0.278907	0.00232589	0.044895	SNOWBALL_042987_st	NFAT5
Body weight	-0.279166	0.0023032	0.0446864	SNOWBALL_042995_st	GSK3B
Body weight	-0.292166	0.00139166	0.0341649	SNOWBALL_043001_st	MUM1L1
Body weight	-0.313623	0.000574815	0.021386	SNOWBALL_043010_st	CD47
Body weight	-0.304629	0.00083952	0.0259773	SNOWBALL_043036_st	DGKE
Body weight	-0.294981	0.00124393	0.0322243	SNOWBALL_043095_st	ARL14EP
Body weight	-0.326034	0.000334153	0.0155095	SNOWBALL_043184_st	FNBP4
Body weight	-0.322365	0.000393237	0.0172049	SNOWBALL_043228_st	TBC1D23
Body weight	-0.432655	1.10665e-06	0.000472883	SNOWBALL_043243_st	IGF2BP2
Body weight	-0.302781	0.000906114	0.0269874	SNOWBALL_043276_st	LOC102162695
Body weight	-0.34264	0.00015585	0.0101745	SNOWBALL_043291_st	GTDC1
Body weight	-0.28171	0.00209087	0.0424339	SNOWBALL_043295_st	BHLHB9
Body weight	-0.387012	1.6294e-05	0.00253336	SNOWBALL_043308_st	TRPS1
Body weight	-0.354427	8.83247e-05	0.00723519	SNOWBALL_043331_st	TMTC2
Body weight	-0.282919	0.00199628	0.0412928	SNOWBALL_043344_st	BBS12
Body weight	-0.274116	0.00278354	0.0497004	SNOWBALL_043359_st	MEIS2
Body weight	-0.301835	0.000942085	0.0275499	SNOWBALL_043373_st
Body weight	-0.354089	8.98027e-05	0.00729173	SNOWBALL_043441_st	MED13L
Body weight	-0.338789	0.000186716	0.0111516	SNOWBALL_043498_st	EPC1
Body weight	-0.277055	0.00249408	0.0467661	SNOWBALL_043541_st	PDE4D
Body weight	-0.291233	0.00144406	0.0347899	SNOWBALL_043582_st	DAB2
Body weight	-0.285326	0.00181941	0.0395713	SNOWBALL_043722_st
Body weight	-0.289517	0.00154512	0.0361759	SNOWBALL_043746_st	PURG
Body weight	-0.284574	0.00187307	0.0401352	SNOWBALL_043752_st	PPIP5K2
Body weight	-0.321189	0.000414102	0.0175729	SNOWBALL_043778_st	B3GALNT1
Body weight	-0.308935	0.000701312	0.0235888	SNOWBALL_043802_st	TRPS1
Body weight	-0.311212	0.000636986	0.02241	SNOWBALL_043827_st	PTPRQ
Body weight	-0.386842	1.64459e-05	0.00254303	SNOWBALL_043869_st	TIA1
Body weight	-0.324514	0.000357552	0.0161442	SNOWBALL_043877_st	CLINT1
Body weight	-0.333306	0.000240536	0.0129363	SNOWBALL_043953_st
Body weight	-0.326872	0.00032187	0.0152983	SNOWBALL_043957_st	STAU2
Body weight	-0.344886	0.000140108	0.00946116	SNOWBALL_043959_st	KMT2E
Body weight	-0.323687	0.000370916	0.0165473	SNOWBALL_043974_st
Body weight	-0.304363	0.000848825	0.0260935	SNOWBALL_044071_st	VPS50
Body weight	-0.357349	7.646e-05	0.00666153	SNOWBALL_044181_st	TENM1
Body weight	-0.328094	0.000304693	0.0148505	SNOWBALL_044187_st	KDM6A
Body weight	-0.318759	0.000460533	0.0188901	SNOWBALL_044233_st	CREB5
Body weight	-0.290082	0.00151113	0.0357394	SNOWBALL_044253_st	RNF111
Body weight	-0.28555	0.00180376	0.0393218	SNOWBALL_044287_st	ZNF704
Body weight	-0.274444	0.00274975	0.0494678	SNOWBALL_044304_st	HOOK3
Body weight	-0.358744	7.1335e-05	0.00640087	SNOWBALL_044320_st	OMA1
Body weight	-0.327923	0.000307051	0.0149011	SNOWBALL_044378_st	LEPR
Body weight	-0.411602	4.01869e-06	0.00108524	SNOWBALL_044397_st	NFIA
Body weight	-0.357697	7.51504e-05	0.00661698	SNOWBALL_044407_st	RASA2
Body weight	-0.373167	3.41608e-05	0.00408482	SNOWBALL_044408_st	FAT4
Body weight	-0.283125	0.00198056	0.0411964	SNOWBALL_044426_st	SLC9A9
Body weight	-0.339199	0.000183185	0.0110459	SNOWBALL_044458_st	LZTFL1
Body weight	-0.28114	0.00213685	0.0429041	SNOWBALL_044499_st	TENM3
Body weight	-0.326471	0.000327702	0.015387	SNOWBALL_044536_st	RYBP
Body weight	-0.27805	0.00240241	0.0456385	SNOWBALL_044546_st	ANKRD50
Body weight	-0.288676	0.00159694	0.0368184	SNOWBALL_044621_st	PSMA2
Body weight	-0.333832	0.000234817	0.0127127	SNOWBALL_044820_st	ATP11B
Body weight	-0.318353	0.000468744	0.0191086	SNOWBALL_044839_st	NOVA1
Body weight	-0.314302	0.00055834	0.0209945	SNOWBALL_044884_st	YTHDC1
Body weight	-0.324875	0.000351861	0.0160031	SNOWBALL_044888_st	YTHDC1
Body weight	-0.294623	0.00126191	0.0324298	SNOWBALL_044889_st	PTP4A2
Body weight	-0.310913	0.00064513	0.0225736	SNOWBALL_044892_s_st	LPP
Body weight	-0.310579	0.000654306	0.02273	SNOWBALL_044910_st	UHRF1BP1L
Body weight	-0.396992	9.35644e-06	0.00182244	SNOWBALL_044958_st	ACBD3
Body weight	-0.302951	0.000899788	0.0269126	SNOWBALL_045032_st	WDR43
Body weight	-0.419476	2.50623e-06	0.000781501	SNOWBALL_045161_st	AKT3
Body weight	-0.312381	0.000606119	0.0219776	SNOWBALL_045183_st
Body weight	-0.370385	3.94813e-05	0.00445664	SNOWBALL_045188_st	SLC35F1
Body weight	0.274093	0.00278586	0.0497261	SNOWBALL_045235_st	N4BP3
Body weight	-0.293792	0.00130454	0.0330171	SNOWBALL_045256_st	RABGAP1
Body weight	-0.358397	7.2579e-05	0.00646114	SNOWBALL_045345_st	ZFHX3
Body weight	-0.438719	7.50841e-07	0.000365323	SNOWBALL_045363_st	IGF1R
Body weight	-0.28327	0.00196956	0.0410855	SNOWBALL_045407_st	BRWD3
Body weight	-0.291802	0.00141192	0.0344674	SNOWBALL_045420_st	TIMMDC1
Body weight	-0.305959	0.000794369	0.0251172	SNOWBALL_045433_st	PTPN11
Body weight	-0.39477	1.06027e-05	0.00195186	SNOWBALL_045437_st	MAP3K2
Body weight	-0.329105	0.000291129	0.0144321	SNOWBALL_045481_st
Body weight	-0.292866	0.00135353	0.0336541	SNOWBALL_045521_st	DLG2
Body weight	-0.320177	0.000432894	0.0180848	SNOWBALL_045544_st	CPSF6
Body weight	-0.362326	5.96063e-05	0.00573419	SNOWBALL_045739_st	FAT3
Body weight	-0.43206	1.14909e-06	0.000476017	SNOWBALL_045792_st	NCOA2
Body weight	-0.275346	0.00265888	0.0485811	SNOWBALL_045837_st	ARFGEF1
Body weight	-0.307079	0.00075809	0.02459	SNOWBALL_045962_st	MBTPS2
Body weight	-0.310434	0.000658324	0.022781	SNOWBALL_046003_st	SETBP1
Body weight	0.281441	0.00211247	0.042627	SNOWBALL_046020_st
Body weight	-0.338482	0.000189406	0.0112527	SNOWBALL_046046_st	EXOC1
Body weight	-0.338958	0.00018525	0.0111229	SNOWBALL_046062_st	LOC110255652
Body weight	-0.33026	0.00027632	0.0139996	SNOWBALL_046097_st	SNRPN,SNURF
Body weight	-0.317403	0.000488479	0.0196506	SNOWBALL_046188_st	LGR5
Body weight	-0.284062	0.00191048	0.0404757	SNOWBALL_046210_st	WAC
Body weight	-0.387467	1.58925e-05	0.00250194	SNOWBALL_046251_st	SLC1A2
Body weight	-0.473991	6.73644e-08	7.62379e-05	SNOWBALL_046257_st	LRIG3
Body weight	-0.357005	7.77724e-05	0.00668108	SNOWBALL_046262_st	GHR
Body weight	0.291185	0.0014468	0.0347945	SNOWBALL_046278_st	ARHGEF3
Body weight	-0.41573	3.14224e-06	0.00093341	SNOWBALL_046290_st	UHRF2
Body weight	-0.290754	0.00147164	0.0352096	SNOWBALL_046309_st	ZEB1,LOC110255584
Body weight	-0.277436	0.00245864	0.0463324	SNOWBALL_046327_st	TRAK2
Body weight	-0.526304	1.09852e-09	8.85718e-06	SNOWBALL_046349_st	IGF1R
Body weight	-0.30231	0.000923867	0.0273	SNOWBALL_046376_st
Body weight	-0.432545	1.11434e-06	0.000472883	SNOWBALL_046391_st	HIVEP2
Body weight	-0.326434	0.000328242	0.015387	SNOWBALL_046402_st	UBXN7
Body weight	-0.299423	0.0010397	0.0291798	SNOWBALL_046412_st	FAT4
Body weight	-0.285765	0.00178875	0.0391079	SNOWBALL_046442_st	SUGCT
Body weight	-0.322122	0.000397456	0.0173357	SNOWBALL_046464_st
Body weight	-0.338092	0.00019288	0.0113753	SNOWBALL_046467_st	SH3RF1
Body weight	-0.308653	0.000709698	0.0237778	SNOWBALL_046481_st	ALMS1
Body weight	-0.300358	0.00100078	0.028548	SNOWBALL_046556_st
Body weight	-0.3736	3.33971e-05	0.00404492	SNOWBALL_046577_st
Body weight	-0.464092	1.36241e-07	0.000118299	SNOWBALL_046644_st	AKT3
Body weight	-0.340427	0.000172954	0.0108113	SNOWBALL_046655_st	COL5A2
Body weight	-0.384531	1.86506e-05	0.00277424	SNOWBALL_046780_st	SIKE1
Body weight	-0.278714	0.00234294	0.0450853	SNOWBALL_046793_st	B3GALT1
Body weight	-0.279103	0.00230873	0.0446966	SNOWBALL_046936_st	PHLDB2
Body weight	-0.283682	0.00193865	0.0408137	SNOWBALL_046953_st	ANKRD50
Body weight	-0.291897	0.00140661	0.0344004	SNOWBALL_046966_st	PHLPP1
Body weight	-0.40779	5.02959e-06	0.0012546	SNOWBALL_046991_st
Body weight	-0.303782	0.000869473	0.0264118	SNOWBALL_047042_st	PBX3
Body weight	-0.28461	0.00187052	0.0401086	SNOWBALL_047103_st	ZBTB41
Body weight	-0.276944	0.00250443	0.0469289	SNOWBALL_047157_st	FBXL7,LOC110257234
Body weight	-0.304086	0.000858601	0.0262117	SNOWBALL_047168_st	TENM1
Body weight	-0.347611	0.000122995	0.00876167	SNOWBALL_047186_st	NVL
Body weight	-0.28293	0.00199548	0.0412928	SNOWBALL_047204_st	SPAG9
Body weight	-0.321384	0.000410581	0.0175578	SNOWBALL_047206_st	RABGAP1L
Body weight	-0.286091	0.0017663	0.0387447	SNOWBALL_047208_st	ITCH
Body weight	-0.281758	0.00208706	0.0424024	SNOWBALL_047220_st	MDFIC
Body weight	-0.280299	0.00220637	0.0437092	SNOWBALL_047250_st	NF1
Body weight	-0.335364	0.000218851	0.0122634	SNOWBALL_047266_st
Body weight	-0.285782	0.00178761	0.0391056	SNOWBALL_047289_st	SRP19
Body weight	-0.320017	0.000435934	0.0181714	SNOWBALL_047345_st
Body weight	-0.388758	1.48058e-05	0.00241771	SNOWBALL_047346_st	PRPF4B
Body weight	-0.297243	0.00113577	0.0306714	SNOWBALL_047350_s_st	ARFGEF2
Body weight	-0.330311	0.000275686	0.01398	SNOWBALL_047352_st	TAOK1
Body weight	-0.372165	3.59945e-05	0.0042148	SNOWBALL_047377_s_st	IRS2
Body weight	-0.286259	0.00175481	0.0386278	SNOWBALL_047378_s_st	CTR9
Body weight	0.274282	0.00276638	0.0495822	SNOWBALL_047401_st	BTG2
Body weight	0.347067	0.000126244	0.00886471	SNOWBALL_047406_st	ALDH4A1
Body weight	-0.304253	0.000852688	0.0261411	SNOWBALL_047411_st	MFHAS1
Body weight	0.347802	0.000121868	0.00871762	SNOWBALL_047500_st	ADCYAP1R1
Body weight	-0.309388	0.000688073	0.0232683	SNOWBALL_047568_st	CHD9
Body weight	-0.293134	0.00133917	0.0334288	SNOWBALL_047572_st	CLIC4
Body weight	-0.305346	0.000814885	0.0255037	SNOWBALL_047573_st	HNRNPU
Body weight	-0.314088	0.000563488	0.0211317	SNOWBALL_047574_st	KDSR
Body weight	-0.305972	0.000793934	0.0251172	SNOWBALL_047621_st	DYNC1LI2
Body weight	-0.282899	0.00199779	0.0413024	SNOWBALL_047632_st	ITFG1
Body weight	0.301416	0.000958405	0.0277967	SNOWBALL_047667_st	MRVI1
Body weight	-0.294396	0.00127344	0.0325511	SNOWBALL_047669_st	RAB11FIP2
Body weight	-0.328545	0.000298578	0.0146537	SNOWBALL_047675_st	KLF6
Body weight	-0.280237	0.00221158	0.0437663	SNOWBALL_047682_st	TOPBP1
Body weight	-0.339897	0.000177302	0.0109585	SNOWBALL_047689_st	EXOC4
Body weight	-0.334536	0.000227351	0.0124944	SNOWBALL_047713_st
Body weight	-0.314532	0.000552851	0.0208715	SNOWBALL_047723_st	KLF6
Body weight	-0.296394	0.00117531	0.0313022	SNOWBALL_047765_st	ATG14
Body weight	-0.31204	0.000614976	0.0221508	SNOWBALL_047771_st	CEP95
Body weight	-0.299209	0.00104878	0.029318	SNOWBALL_047791_st	ATP13A3
Body weight	-0.311334	0.000633716	0.0223963	SNOWBALL_047826_st	BRD7
Body weight	-0.277685	0.00243565	0.0459913	SNOWBALL_047830_st	QKI
Body weight	-0.300418	0.000998342	0.0285175	ssc-mir-340_s_st	Mir-340
Body weight	0.283276	0.00196912	0.0410855	ssc-mir-532_st	Mir-532
