# Supplementary material for: In Utero Fetal Weight in Pigs Is Regulated by microRNAs and Their Target Genes
Source: Genes (Basel). 2021 Aug 19;12(8):1264. doi: 10.3390/genes12081264 (PMC8393551; doi:10.3390/genes12081264)
Supplement: Supplementary file 1 [file genes-12-01264-s001.zip › Table S3.xlsx]

## Sheet: miRNA-mRNA pairs
Table S3
Correlation coefficience (r) between miRNA and mRNA and target predicted with energy morn than -25 at different position in coding regions, 3' and 5' UTRs.
				energy
miRNA_family	Gene.symbol	r	Description	cds	utr3s	utr5s
miR-140	RNF157	-0.189123	ring finger protein 157	-25.8	0	0
miR-140	SCD	-0.204985	stearoyl-CoA desaturase (delta-9-desaturase)	0	-27.7	0
miR-140	LDLR	-0.234611	low density lipoprotein receptor	-25.8	0	0
miR-140	SF3B5	-0.243487	splicing factor 3b, subunit 5, 10kDa	0	-28.3	0
miR-140	AGBL1	-0.227021	ATP/GTP binding protein-like 1	-30.7	-29	0
miR-140	RASGRP1	-0.267348	RAS guanyl releasing protein 1 (calcium and DAG-regulated)	0	-26.4	-30.3
miR-140	CRAT	-0.183204	carnitine O-acetyltransferase	-29.7	-26	0
miR-140	TTLL11	-0.286657	tubulin tyrosine ligase-like family, member 11	0	-30.3	0
miR-140	ATP2A1	-0.215086	ATPase, Ca++ transporting, cardiac muscle, fast twitch 1	-28	0	0
miR-140	KCNIP3	-0.254399	Kv channel interacting protein 3, calsenilin	0	-26.5	-26
miR-140	CASQ1	-0.247713	calsequestrin 1 (fast-twitch, skeletal muscle)	-29.6	0	0
miR-140	CLCA1	-0.231468	chloride channel accessory 1	-25.5	0	0
miR-140	DDAH1	-0.228439	dimethylarginine dimethylaminohydrolase 1	0	-26.9	0
miR-140	GPD1	-0.341461	glycerol-3-phosphate dehydrogenase 1 (soluble)	-30.2	0	0
miR-140	GYS1	-0.183436	glycogen synthase 1 (muscle)	0	-26	0
miR-140	ST8SIA2	-0.207656	ST8 alpha-N-acetyl-neuraminide alpha-2,8-sialyltransferase 2	-25.5	0	0
miR-140	NEU3	-0.217828	sialidase 3 (membrane sialidase)	-26.7	-30.2	0
miR-140	BTG2	-0.184864	BTG family, member 2	0	-26.7	0
miR-140	USP2	-0.190565	ubiquitin specific peptidase 2	-26.1	0	0
miR-140	RASSF5	-0.204262	ras association domain-containing protein 5-like	0	-27.2	0
miR-140	TMEM120B	-0.205513	transmembrane protein 120B	0	-26.3	0
miR-140	TMEM233	-0.213541	transmembrane protein 233	0	-26.9	-26
miR-140	MLEC	-0.218009	malectin	0	0	-28.9
miR-140	ALDH2	-0.346046	Aldehyde dehydrogenase, mitochondrial Precursor (EC 1.2.1.3)(ALDH class 2)(ALDH-E2) [Source:UniProtKB/Swiss-Prot;Acc:Q2XQV4]	-30.1	0	0
miR-140	RET	-0.297675	ret proto-oncogene	-25.7	-28.2	0
miR-140	RASGEF1A	-0.275961	RasGEF domain family, member 1A	0	0	-30.2
miR-140	ADCY2	-0.227161	adenylate cyclase 2 (brain)	-25.9	-29.8	0
miR-140	PGAM2	-0.304193	phosphoglycerate mutase 2 (muscle)	0	0	-26.7
miR-140	ADCYAP1R1	-0.223743	adenylate cyclase activating polypeptide 1 (pituitary) receptor type I	-28.2	-33.7	0
miR-140	COX7C	-0.304614	cytochrome c oxidase subunit VIIc	-29.5	0	0
miR-140	SREBF2	-0.215891	sterol regulatory element binding transcription factor 2	-26.4	0	0
miR-140	PNKD	-0.199832	paroxysmal nonkinesigenic dyskinesia	-30.2	0	0
miR-140	LGI2	-0.23302	leucine-rich repeat LGI family, member 2	-25.9	0	0
miR-140	KLHL36	-0.288353	kelch-like 36 (Drosophila)	0	-28.8	0
miR-140	ZBTB7C	-0.210701	zinc finger and BTB domain containing 7C	-25.7	0	0
miR-140	UCK2	-0.192126	uridine-cytidine kinase 2	0	-34.4	0
miR-140	AP3M2	-0.244404	adaptor-related protein complex 3, mu 2 subunit	-30.9	-25.1	0
miR-140	SEMA6B	-0.194793	sema domain, transmembrane domain (TM), and cytoplasmic domain, (semaphorin) 6B	-26.9	0	0
miR-140	N4BP3	-0.18157	NEDD4 binding protein 3	0	-25.1	0
miR-140	MRVI1	-0.195632	murine retrovirus integration site 1 homolog	0	-27.9	0
miR-142	AGBL1	-0.194093	ATP/GTP binding protein-like 1	-26.6	-26.3	0
miR-142	STRA6	-0.297668	stimulated by retinoic acid gene 6 homolog (mouse)	0	-27.4	0
miR-142	NT5DC2	-0.212985	5'-nucleotidase domain containing 2	-26.8	0	0
miR-142	RET	-0.26381	ret proto-oncogene	0	-26	0
miR-142	MRVI1	-0.183935	murine retrovirus integration site 1 homolog	0	0	-25.5
miR-15	DOK5	-0.18139	docking protein 5	-26	0	0
miR-15	RYR3	-0.21075	ryanodine receptor 3	-27.1	0	0
miR-15	RASGEF1A	-0.248733	RasGEF domain family, member 1A	0	0	-26.6
miR-15	LZTS1	-0.198509	leucine zipper, putative tumor suppressor 1	-25.5	0	0
miR-15	KLHL36	-0.24384	kelch-like 36 (Drosophila)	-26.4	0	0
miR-181	RASGRP1	-0.265309	RAS guanyl releasing protein 1 (calcium and DAG-regulated)	0	-25.2	0
miR-181	THRSP	-0.231269	thyroid hormone-inducible hepatic protein-like	0	-28.6	0
miR-181	POM121C	-0.250439	POM121 membrane glycoprotein C	0	0	-27.1
miR-181	RASGEF1A	-0.280326	RasGEF domain family, member 1A	0	0	-26.6
miR-186	CA10	-0.188645	carbonic anhydrase X	0	-29.2	0
miR-186	SCD	-0.220505	stearoyl-CoA desaturase (delta-9-desaturase)	0	-26	0
miR-186	TTLL11	-0.218782	tubulin tyrosine ligase-like family, member 11	0	-26.9	0
miR-186	MLEC	-0.218493	malectin	0	-26.1	0
miR-186	DDIT4	-0.210705	PREDICTED: Sus scrofa similar to DNA-damage-inducible transcript 4 protein (Protein regulated in development and DNA damage response 1) (REDD-1) (HIF-1 responsive protein RTP801) (LOC100153821), mRNA	0	-26.3	0
miR-199	SEPT4	-0.187078	septin 4	0	0	-28.2
miR-199	AGBL1	-0.3025	ATP/GTP binding protein-like 1	0	-25.3	0
miR-199	CRAT	-0.19575	carnitine O-acetyltransferase	0	-26.2	0
miR-199	KCNIP3	-0.336968	Kv channel interacting protein 3, calsenilin	0	-28.1	0
miR-199	RYR3	-0.21104	ryanodine receptor 3	-27.8	0	0
miR-199	NEU3	-0.187362	sialidase 3 (membrane sialidase)	0	-25.3	0
miR-199	DYNLL2	-0.218115	dynein, light chain, LC8-type 2	0	-30	0
miR-199	TMEM233	-0.317811	transmembrane protein 233	0	0	-28.4
miR-199	PPP1R3C	-0.198655	protein phosphatase 1, regulatory (inhibitor) subunit 3C	0	0	-28.6
miR-199	RASGEF1A	-0.229232	RasGEF domain family, member 1A	0	0	-29.4
miR-199	RAB3C	-0.305934	RAB3C, member RAS oncogene family	0	-25.8	0
miR-199	ADCY2	-0.226107	adenylate cyclase 2 (brain)	0	-25.4	0
miR-199	PGAM2	-0.209995	phosphoglycerate mutase 2 (muscle)	0	0	-26.5
miR-199	FAM169A	-0.204434	U6 spliceosomal RNA [Source: RFAM;Acc:RF00026]	-27.2	0	0
miR-199	CDH1	-0.324513	cadherin 1, type 1, E-cadherin (epithelial)	-25.8	0	0
miR-199	FABP3	-0.187772	Sus scrofa fatty acid-binding protein 3 (FABP3) mRNA, partial cds	-26.5	0	0
miR-199	RNF185	-0.22806	PREDICTED: Sus scrofa similar to ring finger protein 185, transcript variant 3 (LOC100157569), mRNA	-26.5	0	0
miR-199	COX7C	-0.306742	cytochrome c oxidase subunit VIIc	0	-27.9	0
miR-199	SREBF2	-0.185691	sterol regulatory element binding transcription factor 2	0	-27.3	0
miR-199	LZTS1	-0.249969	leucine zipper, putative tumor suppressor 1	0	-27.2	-30.6
miR-199	ZBTB7C	-0.183817	zinc finger and BTB domain containing 7C	0	0	-26.2
miR-199	SLC25A44	-0.210301	solute carrier family 25, member 44	-26.6	-26.1	0
miR-199	ELF4	-0.180923	E74-like factor 4 (ets domain transcription factor)	-30.1	0	0
miR-199	AKAP1	-0.227354		-25.4	0	0
miR-199	N4BP3	-0.267669	NEDD4 binding protein 3	0	-26.2	0
miR-210	KCNIP3	-0.342083	Kv channel interacting protein 3, calsenilin	-26.4	0	0
miR-210	GJA5	-0.291019	gap junction protein, alpha 5, 40kDa	0	0	-29.1
miR-210	IGSF3	-0.32789	immunoglobulin superfamily, member 3	-28.5	0	0
miR-210	GPD1	-0.455662	glycerol-3-phosphate dehydrogenase 1 (soluble)	-30.7	0	0
miR-210	CHRNA3	-0.397504	cholinergic receptor, nicotinic, alpha 3	-27.2	0	0
miR-210	RYR3	-0.276742	ryanodine receptor 3	-28.1	0	0
miR-210	LGMN	-0.204007	legumain-like	-29.1	0	0
miR-210	STRA6	-0.404096	stimulated by retinoic acid gene 6 homolog (mouse)	-30.3	0	0
miR-210	SGSH	-0.259976	N-sulfoglucosamine sulfohydrolase	-30.6	0	0
miR-210	P2RX5	-0.367659	purinergic receptor P2X, ligand-gated ion channel, 5	-33.3	0	0
miR-210	KY	-0.382351	kyphoscoliosis peptidase	-30.5	0	0
miR-210	RET	-0.415658	ret proto-oncogene	-25.7	0	0
miR-210	PPP1R3C	-0.286929	protein phosphatase 1, regulatory (inhibitor) subunit 3C	-26.8	0	0
miR-210	ADCY2	-0.195681	adenylate cyclase 2 (brain)	-28.2	0	0
miR-210	EFNB1	-0.367919	ephrin-B1	0	-27.7	0
miR-210	RHBDD2	-0.304564	Sus scrofa mRNA, clone:TES010098D10, expressed in testis	0	-30.1	0
miR-210	FASN	-0.244065	fatty acid synthase	-32	0	0
miR-210	STIM1	-0.273433	stromal interaction molecule 1	-30.7	0	0
miR-210	Eya2	-0.228446	eyes absent homolog 2 (Drosophila)	-30.5	0	0
miR-210	AMOTL1	-0.244988	angiomotin like 1	-30.3	0	0
miR-210	ZBTB7C	-0.322251	zinc finger and BTB domain containing 7C	0	-25.8	0
miR-210	UCK2	-0.292426	uridine-cytidine kinase 2	0	0	-31.6
miR-210	SEMA6B	-0.330195	sema domain, transmembrane domain (TM), and cytoplasmic domain, (semaphorin) 6B	-32.2	0	0
miR-24	CA10	-0.202838	carbonic anhydrase X	0	0	-29.8
miR-24	ATP1B4	-0.196232	ATPase, Na+/K+ transporting, beta 4 polypeptide	0	0	-27.2
miR-24	CALML4	-0.202534	calmodulin-like 4	0	0	-26.5
miR-24	MPDZ	-0.230729	multiple PDZ domain protein	-27.1	-28.1	0
miR-24	RASGRP1	-0.307431	RAS guanyl releasing protein 1 (calcium and DAG-regulated)	-30.2	0	0
miR-24	TTLL11	-0.200145	tubulin tyrosine ligase-like family, member 11	0	-27.7	0
miR-24	VPS54	-0.200269	vacuolar protein sorting 54 homolog (S. cerevisiae)	-26.4	0	0
miR-24	APLF	-0.203795	aprataxin and PNKP like factor	0	-27.5	0
miR-24	RNPC3	-0.183367	RNA-binding region (RNP1, RRM) containing 3	0	-26.7	0
miR-24	DDAH1	-0.194696	dimethylarginine dimethylaminohydrolase 1	0	-29.3	0
miR-24	AWN	-0.319366	Carbohydrate-binding protein AWN Precursor (Zona pellucida-binding protein AWN)(Spermadhesin AWN)(Sperm-associated protein AWN) [Source:UniProtKB/Swiss-Prot;Acc:P26776]	-29	0	0
miR-24	GMPR	-0.210392	guanosine monophosphate reductase	0	-29.7	0
miR-24	MAP3K9	-0.223719	mitogen-activated protein kinase kinase kinase 9	0	-31.7	0
miR-24	RYR3	-0.219663	ryanodine receptor 3	-30.4	0	0
miR-24	STRA6	-0.223972	stimulated by retinoic acid gene 6 homolog (mouse)	0	0	-33.1
miR-24	RHCG	-0.201362	Rh family, C glycoprotein	-31.6	0	0
miR-24	KIAA1109	-0.183314	KIAA1109	-27.2	0	0
miR-24	RASSF5	-0.218091	ras association domain-containing protein 5-like	0	-29.3	0
miR-24	SUV39H2	-0.234295	suppressor of variegation 3-9 homolog 2 (Drosophila)	0	-25.6	0
miR-24	APPBP2	-0.185643	amyloid beta precursor protein (cytoplasmic tail) binding protein 2	0	-30.5	0
miR-24	TMEM233	-0.249483	transmembrane protein 233	0	-26.1	0
miR-24	ALDH2	-0.284401	Aldehyde dehydrogenase, mitochondrial Precursor (EC 1.2.1.3)(ALDH class 2)(ALDH-E2) [Source:UniProtKB/Swiss-Prot;Acc:Q2XQV4]	-31.5	0	0
miR-24	RET	-0.198223	ret proto-oncogene	0	-31.5	0
miR-24	BMS1	-0.197083	BMS1 homolog, ribosome assembly protein (yeast)	0	0	-30.1
miR-24	RASGEF1A	-0.235925	RasGEF domain family, member 1A	0	0	-34.8
miR-24	FRZB	-0.268279	frizzled-related protein	-30.5	0	0
miR-24	TUBA1A	-0.26524	tubulin, alpha 1a	-31.1	0	0
miR-24	RAD17	-0.209412	RAD17 homolog (S. pombe)	-26	0	-25.5
miR-24	RAB3C	-0.332368	RAB3C, member RAS oncogene family	0	-26	0
miR-24	ADCY2	-0.242655	adenylate cyclase 2 (brain)	-26.4	0	0
miR-24	PGAM2	-0.188386	phosphoglycerate mutase 2 (muscle)	-29.3	0	0
miR-24	BHLHB9	-0.214773	basic helix-loop-helix domain containing, class B, 9	0	-25.8	0
miR-24	CDH1	-0.216125	cadherin 1, type 1, E-cadherin (epithelial)	-25.9	0	0
miR-24	PPP1R9A	-0.240765	protein phosphatase 1, regulatory (inhibitor) subunit 9A	-25.5	-26.6	0
miR-24	NUCKS1	-0.191654	nuclear casein kinase and cyclin-dependent kinase substrate 1	0	-25.9	0
miR-24	ATM	-0.189349	ataxia telangiectasia mutated	-25.8	0	0
miR-24	SMG1	-0.193676	SMG1 homolog, phosphatidylinositol 3-kinase-related kinase (C. elegans)	-28.4	0	-27.6
miR-24	STOX2	-0.196597	storkhead box 2	0	-29.6	-27.3
miR-24	TBL1XR1	-0.207121	transducin (beta)-like 1 X-linked receptor 1	0	0	-33.6
miR-24	FYTTD1	-0.208121	forty-two-three domain containing 1	-27.8	0	0
miR-24	GREB1L	-0.222655	growth regulation by estrogen in breast cancer-like	-29.8	-25.9	0
miR-24	LGI3	-0.199393	leucine-rich repeat LGI family member 3-like	0	-31.8	0
miR-24	PKN2	-0.190162	protein kinase N2	0	0	-27.3
miR-24	AKAP1	-0.184526		-31.8	0	0
miR-24	WDR43	-0.236062	WD repeat domain 43	0	-27.2	0
miR-27	SEPT4	-0.22695	septin 4	0	0	-25
miR-27	TMEM163	-0.233159	transmembrane protein 163	0	-26.5	0
miR-27	LDLR	-0.207312	low density lipoprotein receptor	0	0	-26.2
miR-27	PHGDH	-0.206197	OTTSUSG00000000509 novel protein similar to vertebrate phosphoglycerate dehydrogenase (PHGDH)	-26.2	0	0
miR-27	SF3B5	-0.196259	splicing factor 3b, subunit 5, 10kDa	0	0	-26.4
miR-27	CRAT	-0.194095	carnitine O-acetyltransferase	-27.7	0	0
miR-27	TTLL11	-0.351895	tubulin tyrosine ligase-like family, member 11	-25.5	-28.9	0
miR-27	WDYHV1	-0.215769	WDYHV motif containing 1	0	-27.4	0
miR-27	FDPS	-0.204817	farnesyl diphosphate synthase	-25.2	0	0
miR-27	CLCA1	-0.230202	chloride channel accessory 1	-25.3	0	0
miR-27	KIAA1644	-0.236837	KIAA1644	0	-26.4	0
miR-27	CCNE1	-0.189515	cyclin E1	0	-26.3	0
miR-27	RYR3	-0.261398	ryanodine receptor 3	-25.1	0	0
miR-27	LGMN	-0.21106	legumain-like	-26.3	0	0
miR-27	STRA6	-0.219271	stimulated by retinoic acid gene 6 homolog (mouse)	-27.9	0	0
miR-27	THRSP	-0.212651	thyroid hormone-inducible hepatic protein-like	0	-26.3	0
miR-27	P2RX5	-0.199353	purinergic receptor P2X, ligand-gated ion channel, 5	-25.3	0	0
miR-27	KY	-0.200766	kyphoscoliosis peptidase	-28.6	0	0
miR-27	TMEM120B	-0.202697	transmembrane protein 120B	0	-25.7	0
miR-27	TSPAN15	-0.266217	tetraspanin 15	0	0	-29.3
miR-27	ADCY2	-0.242941	adenylate cyclase 2 (brain)	0	-26	0
miR-27	PGAM2	-0.202271	phosphoglycerate mutase 2 (muscle)	0	0	-28.4
miR-27	FDFT1	-0.188079	farnesyl-diphosphate farnesyltransferase 1	0	0	-25.5
miR-27	TEAD4	-0.38342	TEA domain family member 4	-27.5	0	0
miR-27	PIGT	-0.188489	phosphatidylinositol glycan anchor biosynthesis, class T	-25.3	0	0
miR-27	TUBA4A	-0.265273	tubulin, alpha 4a	-27.9	0	0
miR-27	HERPUD1	-0.246742	homocysteine-inducible, endoplasmic reticulum stress-inducible, ubiquitin-like domain member 1	-27.1	0	0
miR-27	MLEC	-0.277911	malectin	0	-25.8	0
miR-27	ANGEL1	-0.190103	angel homolog 1 (Drosophila)	0	-28.6	0
miR-27	KLHL36	-0.255148	kelch-like 36 (Drosophila)	0	-25.3	0
miR-27	RASGEF1A	-0.200643	RasGEF domain family, member 1A	-25.5	0	0
miR-27	ZBTB7C	-0.191407	zinc finger and BTB domain containing 7C	0	0	-25.6
miR-27	AP3M2	-0.269302	adaptor-related protein complex 3, mu 2 subunit	-27.3	-25.7	0
miR-27	SEMA6B	-0.223947	sema domain, transmembrane domain (TM), and cytoplasmic domain, (semaphorin) 6B	-27.2	0	0
miR-27	BTG2	-0.18229	BTG family, member 2	0	-25.5	0
miR-27	MRVI1	-0.187845	murine retrovirus integration site 1 homolog	-25.4	0	0
miR-29	CA10	-0.191563	carbonic anhydrase X	0	0	-28.3
miR-29	SEPT4	-0.332532	septin 4	0	0	-25.8
miR-29	NCS1	-0.247935	neuronal calcium sensor 1-like	0	-25.3	0
miR-29	CRAT	-0.227554	carnitine O-acetyltransferase	-25.9	0	0
miR-29	CARHSP1	-0.243595	calcium regulated heat stable protein 1, 24kDa	0	-25.4	0
miR-29	CASQ1	-0.230343	calsequestrin 1 (fast-twitch, skeletal muscle)	-25.4	0	0
miR-29	FDPS	-0.311069	farnesyl diphosphate synthase	-25.7	0	0
miR-29	SYPL2	-0.261349	synaptophysin-like 2	0	-25.6	0
miR-29	DDAH1	-0.306583	dimethylarginine dimethylaminohydrolase 1	-29.8	-25.2	0
miR-29	KIAA1644	-0.336089	KIAA1644	0	-28.6	0
miR-29	HSPB6	-0.328271	heat shock protein, alpha-crystallin-related, B6	-25.8	0	0
miR-29	NKAIN1	-0.290895	Na+/K+ transporting ATPase interacting 1	0	-26.1	0
miR-29	GMPR	-0.196106	guanosine monophosphate reductase	0	-25.1	0
miR-29	STRA6	-0.343362	stimulated by retinoic acid gene 6 homolog (mouse)	0	0	-25
miR-29	USP2	-0.213353	ubiquitin specific peptidase 2	0	-27.2	0
miR-29	QSOX1	-0.194976	quiescin Q6 sulfhydryl oxidase 1	-26.1	0	0
miR-29	COBL	-0.233391	cordon-bleu homolog (mouse)	-26	0	0
miR-29	SGSH	-0.182646	N-sulfoglucosamine sulfohydrolase	-26.6	0	0
miR-29	NGFR	-0.233384	nerve growth factor receptor	0	-25.7	0
miR-29	NT5DC2	-0.352136	5'-nucleotidase domain containing 2	-25.3	0	0
miR-29	KY	-0.40017	kyphoscoliosis peptidase	0	-25.2	0
miR-29	RHOBTB2	-0.284895	Rho-related BTB domain containing 2	-27.7	0	0
miR-29	TMEM120B	-0.288269	transmembrane protein 120B	0	-25.6	0
miR-29	SREBF2	-0.209783	sterol regulatory element binding transcription factor 2	-29.1	0	0
miR-29	SGCA	-0.216463	sarcoglycan, alpha (50kDa dystrophin-associated glycoprotein)	-25.2	0	0
miR-29	IL17RD	-0.190934	interleukin 17 receptor D	0	-25.2	0
miR-29	ANGEL1	-0.202531	angel homolog 1 (Drosophila)	0	-26.7	0
miR-29	LZTS1	-0.309787	leucine zipper, putative tumor suppressor 1	0	0	-25.8
miR-29	ZBTB7C	-0.259583	zinc finger and BTB domain containing 7C	0	-25.1	0
miR-29	UCK2	-0.317516	uridine-cytidine kinase 2	-25	0	0
miR-29	SEMA6B	-0.23433	sema domain, transmembrane domain (TM), and cytoplasmic domain, (semaphorin) 6B	-28.1	0	0
miR-29	OPCML	-0.245321	opioid binding protein/cell adhesion molecule-like	0	0	-27.3
miR-29	AKAP1	-0.205066		-26.7	0	0
miR-449	CORO2B	-0.198775	coronin, actin binding protein, 2B	-28.3	0	-25.3
miR-449	NCS1	-0.217302	neuronal calcium sensor 1-like	0	-28.5	0
miR-449	CRAT	-0.280989	carnitine O-acetyltransferase	-27.2	0	0
miR-449	CARHSP1	-0.289295	calcium regulated heat stable protein 1, 24kDa	0	-25.2	0
miR-449	CASQ1	-0.209947	calsequestrin 1 (fast-twitch, skeletal muscle)	-25.9	0	0
miR-449	IGSF3	-0.191909	immunoglobulin superfamily, member 3	0	-28.1	0
miR-449	GPD1	-0.327337	glycerol-3-phosphate dehydrogenase 1 (soluble)	-25.8	-25	0
miR-449	TUBB2B	-0.304965	tubulin, beta 2B	-25	0	0
miR-449	RYR3	-0.195311	ryanodine receptor 3	-27.7	0	0
miR-449	LGMN	-0.221465	legumain-like	-30.3	0	0
miR-449	THRSP	-0.205427	thyroid hormone-inducible hepatic protein-like	0	-25.6	0
miR-449	USP2	-0.263714	ubiquitin specific peptidase 2	0	-25.8	0
miR-449	DYNLL2	-0.285289	dynein, light chain, LC8-type 2	0	-28.1	0
miR-449	NGFR	-0.272201	nerve growth factor receptor	-25.8	0	0
miR-449	TMEM120B	-0.237832	transmembrane protein 120B	-25.3	-27.2	0
miR-449	MLEC	-0.192445	malectin	0	-25.5	0
miR-449	ALDH2	-0.21694	Aldehyde dehydrogenase, mitochondrial Precursor (EC 1.2.1.3)(ALDH class 2)(ALDH-E2) [Source:UniProtKB/Swiss-Prot;Acc:Q2XQV4]	-27.4	0	0
miR-449	RET	-0.25892	ret proto-oncogene	-27.2	0	0
miR-449	RASGEF1A	-0.219312	RasGEF domain family, member 1A	0	0	-27.8
miR-449	ADCY2	-0.224046	adenylate cyclase 2 (brain)	-25.6	0	0
miR-449	PGAM2	-0.327	phosphoglycerate mutase 2 (muscle)	0	0	-27.5
miR-449	AKR1A1	-0.200356	aldo-keto reductase family 1, member A1 (aldehyde reductase)	-26.3	0	0
miR-449	CD74	-0.341695	CD74 molecule, major histocompatibility complex, class II invariant chain	-25.5	0	0
miR-449	RHBDD2	-0.199337	Sus scrofa mRNA, clone:TES010098D10, expressed in testis	0	0	-25.5
miR-449	NANOS1	-0.185183	PREDICTED: Sus scrofa similar to nanos homolog 1 (LOC100157783), mRNA	0	-25.4	0
miR-449	SLC25A35	-0.31788	solute carrier family 25, member 35	-26.9	0	0
miR-449	PNKD	-0.197165	paroxysmal nonkinesigenic dyskinesia	-26	0	-26
miR-449	LZTS1	-0.330321	leucine zipper, putative tumor suppressor 1	0	-25.5	0
miR-449	SLC25A44	-0.181973	solute carrier family 25, member 44	-27.7	0	0
miR-449	KLHL36	-0.234191	kelch-like 36 (Drosophila)	-26.3	0	0
miR-449	ZBTB7C	-0.237767	zinc finger and BTB domain containing 7C	0	-26.6	0
miR-449	UCK2	-0.209762	uridine-cytidine kinase 2	0	-27	0
miR-449	SEMA6B	-0.274009	sema domain, transmembrane domain (TM), and cytoplasmic domain, (semaphorin) 6B	-26.5	0	0
miR-449	ALDH4A1	-0.244985	aldehyde dehydrogenase 4 family, member A1	-27.6	0	0
miR-449	MRVI1	-0.196123	murine retrovirus integration site 1 homolog	0	-31.3	-26.1
miR-99	GPD1	-0.216251	glycerol-3-phosphate dehydrogenase 1 (soluble)	-28.9	0	0
miR-99	RYR3	-0.188598	ryanodine receptor 3	-25.2	0	0
miR-99	TRAF5	-0.276546	TNF receptor-associated factor 5	-25.7	0	0
miR-99	COX7C	-0.193232	cytochrome c oxidase subunit VIIc	0	-25.7	0
miR-99	LZTS1	-0.200205	leucine zipper, putative tumor suppressor 1	0	0	-27.8
